# Supplementary material for: MeQTL Mapping in African American Hepatocytes Reveals Shared Genetic Regulators of DNA Methylation and Gene Expression
Source: bioRxiv. 2025 Jan 26:2025.01.23.634506. Preprint. [Version 1] doi: 10.1101/2025.01.23.634506 (PMC11785176; doi:10.1101/2025.01.23.634506)
Supplement: Supplement 2 [file media-2.txt]

rsID	CpG	Gene	PP4
rs10947121	cg19179910	ENSG00000204525.16	0.994524818708781
rs4713421	cg19179910	ENSG00000204525.16	0.994524818708781
rs4713422	cg19179910	ENSG00000204525.16	0.994524818708781
rs11964623	cg19179910	ENSG00000204528.3	0.960897437966467
rs11969581	cg19179910	ENSG00000204528.3	0.960897437966467
rs28360042	cg19179910	ENSG00000204528.3	0.960897437966467
rs10947121	cg19179910	ENSG00000206344.7	0.991961314321158
rs4713421	cg19179910	ENSG00000206344.7	0.991961314321158
rs4713422	cg19179910	ENSG00000206344.7	0.991961314321158
rs10947121	cg19179910	ENSG00000277402.1	0.977752914669239
rs4713421	cg19179910	ENSG00000277402.1	0.977752914669239
rs4713422	cg19179910	ENSG00000277402.1	0.977752914669239
rs196417	cg09430132	ENSG00000001461.16	0.974056770525128
rs196418	cg09430132	ENSG00000001461.16	0.974056770525128
rs196419	cg09430132	ENSG00000001461.16	0.974056770525128
rs196420	cg09430132	ENSG00000001461.16	0.974056770525128
rs85063	cg09430132	ENSG00000001461.16	0.974056770525128
rs196417	cg09430132	ENSG00000117602.11	0.996015931338214
rs196418	cg09430132	ENSG00000117602.11	0.996015931338214
rs196419	cg09430132	ENSG00000117602.11	0.996015931338214
rs196420	cg09430132	ENSG00000117602.11	0.996015931338214
rs85063	cg09430132	ENSG00000117602.11	0.996015931338214
rs196417	cg09430132	ENSG00000184454.6	0.994931120426052
rs196418	cg09430132	ENSG00000184454.6	0.994931120426052
rs196419	cg09430132	ENSG00000184454.6	0.994931120426052
rs196420	cg09430132	ENSG00000184454.6	0.994931120426052
rs85063	cg09430132	ENSG00000184454.6	0.994931120426052
rs9487230	cg26033510	ENSG00000260273.1	0.95685873364401
rs7771000	cg26033510	ENSG00000260273.1	0.95685873364401
rs7770823	cg26033510	ENSG00000260273.1	0.95685873364401
rs7771313	cg26033510	ENSG00000260273.1	0.95685873364401
rs9481009	cg26033510	ENSG00000260273.1	0.95685873364401
rs9487227	cg26033510	ENSG00000260273.1	0.95685873364401
rs7249549	cg26014689	ENSG00000142459.8	0.978625165458101
rs12973105	cg26014689	ENSG00000142459.8	0.978625165458101
rs12975442	cg26014689	ENSG00000142459.8	0.978625165458101
rs12984090	cg26014689	ENSG00000142459.8	0.978625165458101
rs11666991	cg26014689	ENSG00000142459.8	0.978625165458101
rs11671002	cg26014689	ENSG00000142459.8	0.978625165458101
rs12461374	cg26014689	ENSG00000142459.8	0.978625165458101
rs11667611	cg26014689	ENSG00000142459.8	0.978625165458101
rs11666198	cg26014689	ENSG00000142459.8	0.978625165458101
rs57122454	cg26014689	ENSG00000142459.8	0.978625165458101
rs11260034	cg26014689	ENSG00000142459.8	0.978625165458101
rs2004965	cg26014689	ENSG00000142459.8	0.978625165458101
rs10432320	cg26014689	ENSG00000142459.8	0.978625165458101
rs747990	cg26014689	ENSG00000142459.8	0.978625165458101
rs12974297	cg26014689	ENSG00000142459.8	0.978625165458101
rs2307003	cg26014689	ENSG00000142459.8	0.978625165458101
rs12972842	cg26014689	ENSG00000142459.8	0.978625165458101
rs1292057	cg02095219	ENSG00000189050.15	0.917322774307594
rs111282327	cg02095219	ENSG00000189050.15	0.917322774307594
rs112149564	cg02095219	ENSG00000189050.15	0.917322774307594
rs1148559	cg02095219	ENSG00000189050.15	0.917322774307594
rs1291947	cg02095219	ENSG00000189050.15	0.917322774307594
rs1292033	cg02095219	ENSG00000189050.15	0.917322774307594
rs1292049	cg02095219	ENSG00000189050.15	0.917322774307594
rs1299514	cg02095219	ENSG00000189050.15	0.917322774307594
rs2250526	cg02095219	ENSG00000189050.15	0.917322774307594
rs2526354	cg02095219	ENSG00000189050.15	0.917322774307594
rs2645478	cg02095219	ENSG00000189050.15	0.917322774307594
rs72840315	cg02095219	ENSG00000189050.15	0.917322774307594
rs9272320	cg17416722	ENSG00000179344.16	0.900786236150098
rs9271500	cg17416722	ENSG00000196126.11	0.964641654522761
rs9271501	cg17416722	ENSG00000196126.11	0.964641654522761
rs585669	cg17416722	ENSG00000196126.11	0.964641654522761
rs28366291	cg17416722	ENSG00000196126.11	0.964641654522761
rs9271276	cg17416722	ENSG00000196735.11	0.943789663993977
rs9271277	cg17416722	ENSG00000196735.11	0.943789663993977
rs9271278	cg17416722	ENSG00000196735.11	0.943789663993977
rs9271279	cg17416722	ENSG00000196735.11	0.943789663993977
rs9271324	cg17416722	ENSG00000196735.11	0.943789663993977
rs9272293	cg17416722	ENSG00000196735.11	0.943789663993977
rs2395223	cg17416722	ENSG00000196735.11	0.943789663993977
rs2858859	cg17416722	ENSG00000196735.11	0.943789663993977
rs5004275	cg17416722	ENSG00000196735.11	0.943789663993977
rs5004276	cg17416722	ENSG00000196735.11	0.943789663993977
rs5004277	cg17416722	ENSG00000196735.11	0.943789663993977
rs521512	cg17416722	ENSG00000196735.11	0.943789663993977
rs641685	cg17416722	ENSG00000196735.11	0.943789663993977
rs66879011	cg17416722	ENSG00000196735.11	0.943789663993977
rs7451962	cg17416722	ENSG00000196735.11	0.943789663993977
rs9271268	cg17416722	ENSG00000196735.11	0.943789663993977
rs9271269	cg17416722	ENSG00000196735.11	0.943789663993977
rs9271272	cg17416722	ENSG00000196735.11	0.943789663993977
rs9271273	cg17416722	ENSG00000196735.11	0.943789663993977
rs9271281	cg17416722	ENSG00000196735.11	0.943789663993977
rs9271282	cg17416722	ENSG00000196735.11	0.943789663993977
rs9271283	cg17416722	ENSG00000196735.11	0.943789663993977
rs9271284	cg17416722	ENSG00000196735.11	0.943789663993977
rs9271285	cg17416722	ENSG00000196735.11	0.943789663993977
rs9271286	cg17416722	ENSG00000196735.11	0.943789663993977
rs9271288	cg17416722	ENSG00000196735.11	0.943789663993977
rs9271291	cg17416722	ENSG00000196735.11	0.943789663993977
rs9271292	cg17416722	ENSG00000196735.11	0.943789663993977
rs9271293	cg17416722	ENSG00000196735.11	0.943789663993977
rs9271294	cg17416722	ENSG00000196735.11	0.943789663993977
rs9271295	cg17416722	ENSG00000196735.11	0.943789663993977
rs9271296	cg17416722	ENSG00000196735.11	0.943789663993977
rs9271299	cg17416722	ENSG00000196735.11	0.943789663993977
rs9271302	cg17416722	ENSG00000196735.11	0.943789663993977
rs9271303	cg17416722	ENSG00000196735.11	0.943789663993977
rs9271304	cg17416722	ENSG00000196735.11	0.943789663993977
rs9271305	cg17416722	ENSG00000196735.11	0.943789663993977
rs9271306	cg17416722	ENSG00000196735.11	0.943789663993977
rs9271307	cg17416722	ENSG00000196735.11	0.943789663993977
rs9271327	cg17416722	ENSG00000196735.11	0.943789663993977
rs9271329	cg17416722	ENSG00000196735.11	0.943789663993977
rs9271331	cg17416722	ENSG00000196735.11	0.943789663993977
rs9271332	cg17416722	ENSG00000196735.11	0.943789663993977
rs9271336	cg17416722	ENSG00000196735.11	0.943789663993977
rs9271337	cg17416722	ENSG00000196735.11	0.943789663993977
rs9271338	cg17416722	ENSG00000196735.11	0.943789663993977
rs9271325	cg17416722	ENSG00000204301.6	0.962909021903901
rs9270481	cg17416722	ENSG00000204301.6	0.962909021903901
rs680061	cg17416722	ENSG00000204301.6	0.962909021903901
rs5004278	cg17416722	ENSG00000204310.12	0.881556447048222
rs5004279	cg17416722	ENSG00000204310.12	0.881556447048222
rs9271328	cg17416722	ENSG00000204310.12	0.881556447048222
rs9271340	cg17416722	ENSG00000204310.12	0.881556447048222
rs9271325	cg17416722	ENSG00000204310.12	0.881556447048222
rs2395223	cg17416722	ENSG00000204310.12	0.881556447048222
rs2858859	cg17416722	ENSG00000204310.12	0.881556447048222
rs5004275	cg17416722	ENSG00000204310.12	0.881556447048222
rs5004276	cg17416722	ENSG00000204310.12	0.881556447048222
rs5004277	cg17416722	ENSG00000204310.12	0.881556447048222
rs521512	cg17416722	ENSG00000204310.12	0.881556447048222
rs641685	cg17416722	ENSG00000204310.12	0.881556447048222
rs66879011	cg17416722	ENSG00000204310.12	0.881556447048222
rs7451962	cg17416722	ENSG00000204310.12	0.881556447048222
rs9271268	cg17416722	ENSG00000204310.12	0.881556447048222
rs9271269	cg17416722	ENSG00000204310.12	0.881556447048222
rs9271272	cg17416722	ENSG00000204310.12	0.881556447048222
rs9271273	cg17416722	ENSG00000204310.12	0.881556447048222
rs9271281	cg17416722	ENSG00000204310.12	0.881556447048222
rs9271282	cg17416722	ENSG00000204310.12	0.881556447048222
rs9271283	cg17416722	ENSG00000204310.12	0.881556447048222
rs9271284	cg17416722	ENSG00000204310.12	0.881556447048222
rs9271285	cg17416722	ENSG00000204310.12	0.881556447048222
rs9271286	cg17416722	ENSG00000204310.12	0.881556447048222
rs9271288	cg17416722	ENSG00000204310.12	0.881556447048222
rs9271291	cg17416722	ENSG00000204310.12	0.881556447048222
rs9271292	cg17416722	ENSG00000204310.12	0.881556447048222
rs9271293	cg17416722	ENSG00000204310.12	0.881556447048222
rs9271294	cg17416722	ENSG00000204310.12	0.881556447048222
rs9271295	cg17416722	ENSG00000204310.12	0.881556447048222
rs9271296	cg17416722	ENSG00000204310.12	0.881556447048222
rs9271299	cg17416722	ENSG00000204310.12	0.881556447048222
rs9271302	cg17416722	ENSG00000204310.12	0.881556447048222
rs9271303	cg17416722	ENSG00000204310.12	0.881556447048222
rs9271304	cg17416722	ENSG00000204310.12	0.881556447048222
rs9271305	cg17416722	ENSG00000204310.12	0.881556447048222
rs9271306	cg17416722	ENSG00000204310.12	0.881556447048222
rs9271307	cg17416722	ENSG00000204310.12	0.881556447048222
rs9271327	cg17416722	ENSG00000204310.12	0.881556447048222
rs9271329	cg17416722	ENSG00000204310.12	0.881556447048222
rs9271331	cg17416722	ENSG00000204310.12	0.881556447048222
rs9271332	cg17416722	ENSG00000204310.12	0.881556447048222
rs9271336	cg17416722	ENSG00000204310.12	0.881556447048222
rs9271337	cg17416722	ENSG00000204310.12	0.881556447048222
rs9271338	cg17416722	ENSG00000204310.12	0.881556447048222
rs9271339	cg17416722	ENSG00000204310.12	0.881556447048222
rs9271287	cg17416722	ENSG00000204310.12	0.881556447048222
rs9271480	cg17416722	ENSG00000229391.7	0.897209003171524
rs9271775	cg17416722	ENSG00000231852.6	0.883886487732206
rs74999184	cg17416722	ENSG00000231852.6	0.883886487732206
rs72844134	cg17416722	ENSG00000231852.6	0.883886487732206
rs77993032	cg17416722	ENSG00000231852.6	0.883886487732206
rs67426377	cg17416722	ENSG00000231852.6	0.883886487732206
rs72853943	cg17416722	ENSG00000231852.6	0.883886487732206
rs78241440	cg17416722	ENSG00000231852.6	0.883886487732206
rs72853984	cg17416722	ENSG00000231852.6	0.883886487732206
rs9271367	cg17416722	ENSG00000231852.6	0.883886487732206
rs9270646	cg17416722	ENSG00000231852.6	0.883886487732206
rs9270908	cg17416722	ENSG00000231852.6	0.883886487732206
rs9270909	cg17416722	ENSG00000231852.6	0.883886487732206
rs9270258	cg17416722	ENSG00000231852.6	0.883886487732206
rs9270911	cg17416722	ENSG00000232629.8	0.824742418170512
rs3129758	cg17416722	ENSG00000232629.8	0.824742418170512
rs9272320	cg17416722	ENSG00000232629.8	0.824742418170512
rs10512798	cg26003466	ENSG00000114670.13	0.973988341089522
rs34432383	cg26003466	ENSG00000114670.13	0.973988341089522
rs35690371	cg26003466	ENSG00000114670.13	0.973988341089522
rs6776866	cg26003466	ENSG00000114670.13	0.973988341089522
rs6782891	cg26003466	ENSG00000114670.13	0.973988341089522
rs71333691	cg26003466	ENSG00000114670.13	0.973988341089522
rs7652487	cg26003466	ENSG00000114670.13	0.973988341089522
rs55957778	cg26003466	ENSG00000114670.13	0.973988341089522
rs4672025	cg19384241	ENSG00000162994.15	0.978966796369755
rs3762509	cg19384241	ENSG00000162994.15	0.978966796369755
rs6733029	cg15482884	ENSG00000243667.6	0.957833409507945
rs1822469	cg15482884	ENSG00000243667.6	0.957833409507945
rs2122127	cg15482884	ENSG00000243667.6	0.957833409507945
rs687	cg15482884	ENSG00000243667.6	0.957833409507945
rs13395335	cg15482884	ENSG00000243667.6	0.957833409507945
rs13402188	cg15482884	ENSG00000243667.6	0.957833409507945
rs28694054	cg15482884	ENSG00000243667.6	0.957833409507945
rs7602638	cg15482884	ENSG00000243667.6	0.957833409507945
rs2120332	cg15482884	ENSG00000243667.6	0.957833409507945
rs1373197	cg15482884	ENSG00000243667.6	0.957833409507945
rs55801147	cg15482884	ENSG00000243667.6	0.957833409507945
rs62143861	cg15482884	ENSG00000243667.6	0.957833409507945
rs6749303	cg15482884	ENSG00000243667.6	0.957833409507945
rs12053466	cg15482884	ENSG00000243667.6	0.957833409507945
rs17590779	cg15482884	ENSG00000243667.6	0.957833409507945
rs59883268	cg15482884	ENSG00000243667.6	0.957833409507945
rs60620861	cg15482884	ENSG00000243667.6	0.957833409507945
rs13359838	cg11102724	ENSG00000196743.8	0.96710286734213
rs72792162	cg11102724	ENSG00000196743.8	0.96710286734213
rs72794132	cg11102724	ENSG00000196743.8	0.96710286734213
rs55894958	cg11102724	ENSG00000196743.8	0.96710286734213
rs377341580	cg23629032	ENSG00000156256.14	0.807168047772406
rs2776211	cg23629032	ENSG00000156256.14	0.807168047772406
rs11911456	cg23629032	ENSG00000156256.14	0.807168047772406
rs2248250	cg23629032	ENSG00000156256.14	0.807168047772406
rs2705638	cg23629032	ENSG00000156256.14	0.807168047772406
rs2705642	cg23629032	ENSG00000156256.14	0.807168047772406
rs2738935	cg23629032	ENSG00000156256.14	0.807168047772406
rs2776226	cg23629032	ENSG00000156256.14	0.807168047772406
rs2248470	cg23629032	ENSG00000156256.14	0.807168047772406
rs2248491	cg23629032	ENSG00000156256.14	0.807168047772406
rs2705640	cg23629032	ENSG00000156256.14	0.807168047772406
rs3106189	cg03871930	ENSG00000204209.11	0.997891028491806
rs3130099	cg03871930	ENSG00000204209.11	0.997891028491806
rs1061783	cg03871930	ENSG00000204209.11	0.997891028491806
rs34038921	cg03871930	ENSG00000204257.14	0.918602395859838
rs34434446	cg03871930	ENSG00000204257.14	0.918602395859838
rs34859217	cg03871930	ENSG00000204257.14	0.918602395859838
rs3812433	cg19504605	ENSG00000253716.5	0.97152862348999
rs7387847	cg19504605	ENSG00000253716.5	0.97152862348999
rs7388117	cg19504605	ENSG00000253716.5	0.97152862348999
rs3829015	cg19504605	ENSG00000253716.5	0.97152862348999
rs2293923	cg19504605	ENSG00000253716.5	0.97152862348999
rs7387207	cg19504605	ENSG00000253716.5	0.97152862348999
rs6037501	cg23574838	ENSG00000125877.12	0.976152107224957
rs45620433	cg23574838	ENSG00000125877.12	0.976152107224957
rs1265068	cg07414487	ENSG00000146112.11	0.954913777293791
rs1265074	cg07414487	ENSG00000146112.11	0.954913777293791
rs130067	cg07414487	ENSG00000146112.11	0.954913777293791
rs1265085	cg07414487	ENSG00000146112.11	0.954913777293791
rs1265089	cg07414487	ENSG00000146112.11	0.954913777293791
rs1966	cg07414487	ENSG00000146112.11	0.954913777293791
rs6913301	cg07414487	ENSG00000204525.16	0.961341283099578
rs6913648	cg07414487	ENSG00000204525.16	0.961341283099578
rs9468882	cg07414487	ENSG00000204525.16	0.961341283099578
rs9391815	cg07414487	ENSG00000204525.16	0.961341283099578
rs7753892	cg07414487	ENSG00000204525.16	0.961341283099578
rs7772290	cg07414487	ENSG00000204525.16	0.961341283099578
rs3871246	cg07414487	ENSG00000204525.16	0.961341283099578
rs4947305	cg07414487	ENSG00000204525.16	0.961341283099578
rs1265156	cg07414487	ENSG00000204531.17	0.945303700290872
rs1265109	cg07414487	ENSG00000204536.13	0.947081981055578
rs1265115	cg07414487	ENSG00000204538.3	0.961199569350068
rs885950	cg07414487	ENSG00000234745.10	0.952686579861692
rs13409	cg07414487	ENSG00000234745.10	0.952686579861692
rs6905862	cg07414487	ENSG00000234745.10	0.952686579861692
rs3871246	cg07414487	ENSG00000272501.1	0.968138709505099
rs4947305	cg07414487	ENSG00000272501.1	0.968138709505099
rs9391813	cg07414487	ENSG00000272501.1	0.968138709505099
rs9391814	cg07414487	ENSG00000272501.1	0.968138709505099
rs9391816	cg07414487	ENSG00000272501.1	0.968138709505099
rs9501066	cg07414487	ENSG00000272501.1	0.968138709505099
rs1265155	cg07414487	ENSG00000272501.1	0.968138709505099
rs7770946	cg07414487	ENSG00000272501.1	0.968138709505099
rs12144063	cg13182756	ENSG00000158161.15	0.986423167309909
rs11247746	cg13182756	ENSG00000158161.15	0.986423167309909
rs72658347	cg13182756	ENSG00000158161.15	0.986423167309909
rs6661800	cg13182756	ENSG00000158161.15	0.986423167309909
rs546355	cg13182756	ENSG00000158161.15	0.986423167309909
rs12144104	cg13182756	ENSG00000158161.15	0.986423167309909
rs11247742	cg13182756	ENSG00000158161.15	0.986423167309909
rs6606680	cg12870014	ENSG00000174456.13	0.980928915757704
rs12309446	cg12870014	ENSG00000174456.13	0.980928915757704
rs7137233	cg12870014	ENSG00000174456.13	0.980928915757704
rs10849686	cg12870014	ENSG00000174456.13	0.980928915757704
rs10849689	cg12870014	ENSG00000174456.13	0.980928915757704
rs7136207	cg12870014	ENSG00000174456.13	0.980928915757704
rs41436646	cg12870014	ENSG00000174456.13	0.980928915757704
rs1027949	cg12870014	ENSG00000174456.13	0.980928915757704
rs10851035	cg12870014	ENSG00000174456.13	0.980928915757704
rs11536075	cg12870014	ENSG00000174456.13	0.980928915757704
rs12322770	cg12870014	ENSG00000174456.13	0.980928915757704
rs2302689	cg12870014	ENSG00000174456.13	0.980928915757704
rs3922879	cg12870014	ENSG00000174456.13	0.980928915757704
rs61391330	cg12870014	ENSG00000174456.13	0.980928915757704
rs6606744	cg12870014	ENSG00000174456.13	0.980928915757704
rs7300927	cg12870014	ENSG00000174456.13	0.980928915757704
rs7976412	cg12870014	ENSG00000174456.13	0.980928915757704
rs11892635	cg10326673	ENSG00000172954.13	0.977847966042778
rs72853154	cg10326673	ENSG00000172954.13	0.977847966042778
rs12044616	cg14859874	ENSG00000143612.19	0.981456706592065
rs9803862	cg14859874	ENSG00000143612.19	0.981456706592065
rs7249882	cg07461715	ENSG00000105136.20	0.958349657890966
rs12052073	cg07461715	ENSG00000105136.20	0.958349657890966
rs12052137	cg07461715	ENSG00000105136.20	0.958349657890966
rs12052138	cg07461715	ENSG00000105136.20	0.958349657890966
rs4801224	cg07461715	ENSG00000105136.20	0.958349657890966
rs10406026	cg07461715	ENSG00000105136.20	0.958349657890966
rs10406544	cg07461715	ENSG00000105136.20	0.958349657890966
rs10407042	cg07461715	ENSG00000105136.20	0.958349657890966
rs10407309	cg07461715	ENSG00000105136.20	0.958349657890966
rs10426845	cg07461715	ENSG00000105136.20	0.958349657890966
rs11084500	cg07461715	ENSG00000105136.20	0.958349657890966
rs12460314	cg07461715	ENSG00000105136.20	0.958349657890966
rs12460339	cg07461715	ENSG00000105136.20	0.958349657890966
rs2067055	cg07461715	ENSG00000105136.20	0.958349657890966
rs2074058	cg07461715	ENSG00000105136.20	0.958349657890966
rs2885062	cg07461715	ENSG00000105136.20	0.958349657890966
rs7254455	cg07461715	ENSG00000105136.20	0.958349657890966
rs73936982	cg07461715	ENSG00000105136.20	0.958349657890966
rs8113039	cg07461715	ENSG00000105136.20	0.958349657890966
rs6510089	cg07461715	ENSG00000105136.20	0.958349657890966
rs916772	cg07461715	ENSG00000105136.20	0.958349657890966
rs11084504	cg07461715	ENSG00000105136.20	0.958349657890966
rs2066936	cg07461715	ENSG00000105136.20	0.958349657890966
rs8109653	cg07461715	ENSG00000105136.20	0.958349657890966
rs8109863	cg07461715	ENSG00000105136.20	0.958349657890966
rs7508432	cg07461715	ENSG00000105136.20	0.958349657890966
rs10853897	cg07461715	ENSG00000105136.20	0.958349657890966
rs4801230	cg07461715	ENSG00000152439.12	0.975929175741337
rs975804	cg07461715	ENSG00000152439.12	0.975929175741337
rs2079034	cg07461715	ENSG00000152439.12	0.975929175741337
rs2240022	cg07461715	ENSG00000152439.12	0.975929175741337
rs12973393	cg07461715	ENSG00000152439.12	0.975929175741337
rs12974160	cg07461715	ENSG00000152439.12	0.975929175741337
rs12981036	cg07461715	ENSG00000152439.12	0.975929175741337
rs12981524	cg07461715	ENSG00000152439.12	0.975929175741337
rs12976560	cg07461715	ENSG00000152439.12	0.975929175741337
rs12984815	cg07461715	ENSG00000152439.12	0.975929175741337
rs12985337	cg07461715	ENSG00000152439.12	0.975929175741337
rs2074066	cg07461715	ENSG00000152439.12	0.975929175741337
rs34837812	cg07461715	ENSG00000152439.12	0.975929175741337
rs35859595	cg07461715	ENSG00000152439.12	0.975929175741337
rs7254867	cg07461715	ENSG00000152439.12	0.975929175741337
rs7257644	cg07461715	ENSG00000152439.12	0.975929175741337
rs1135692	cg07461715	ENSG00000152439.12	0.975929175741337
rs4801230	cg07461715	ENSG00000178201.4	0.989032765837738
rs975804	cg07461715	ENSG00000178201.4	0.989032765837738
rs2240022	cg07461715	ENSG00000178201.4	0.989032765837738
rs2079034	cg07461715	ENSG00000178201.4	0.989032765837738
rs12973393	cg07461715	ENSG00000178201.4	0.989032765837738
rs12974160	cg07461715	ENSG00000178201.4	0.989032765837738
rs12981036	cg07461715	ENSG00000178201.4	0.989032765837738
rs12981524	cg07461715	ENSG00000178201.4	0.989032765837738
rs3806233	cg08477332	ENSG00000189171.14	0.965518156926796
rs9700928	cg08477332	ENSG00000189171.14	0.965518156926796
rs28754733	cg08477332	ENSG00000189171.14	0.965518156926796
rs11548102	cg08477332	ENSG00000189171.14	0.965518156926796
rs4072425	cg08477332	ENSG00000189171.14	0.965518156926796
rs9726753	cg08477332	ENSG00000189171.14	0.965518156926796
rs9792963	cg08477332	ENSG00000189171.14	0.965518156926796
rs28518786	cg08477332	ENSG00000272030.1	0.995095374915311
rs4845563	cg08477332	ENSG00000272030.1	0.995095374915311
rs66721814	cg08477332	ENSG00000272030.1	0.995095374915311
rs12139953	cg08477332	ENSG00000272030.1	0.995095374915311
rs28728213	cg18705301	ENSG00000104147.8	0.915729108410224
rs112547435	cg18705301	ENSG00000104147.8	0.915729108410224
rs11631770	cg18705301	ENSG00000137806.8	0.969475111360556
rs3743038	cg18705301	ENSG00000137806.8	0.969475111360556
rs7168177	cg18705301	ENSG00000137806.8	0.969475111360556
rs8037824	cg18705301	ENSG00000137806.8	0.969475111360556
rs11630191	cg18705301	ENSG00000137806.8	0.969475111360556
rs2730055	cg18705301	ENSG00000137806.8	0.969475111360556
rs2777491	cg18705301	ENSG00000137806.8	0.969475111360556
rs316609	cg18705301	ENSG00000137806.8	0.969475111360556
rs7177641	cg18705301	ENSG00000137806.8	0.969475111360556
rs6493002	cg18705301	ENSG00000137806.8	0.969475111360556
rs7163788	cg18705301	ENSG00000137806.8	0.969475111360556
rs7167729	cg18705301	ENSG00000137806.8	0.969475111360556
rs8026197	cg18705301	ENSG00000137806.8	0.969475111360556
rs8027626	cg18705301	ENSG00000137806.8	0.969475111360556
rs6884057	cg15871215	ENSG00000152348.15	0.963337926051384
rs2860007	cg15871215	ENSG00000152348.15	0.963337926051384
rs6895404	cg15871215	ENSG00000152348.15	0.963337926051384
rs6891113	cg15871215	ENSG00000152348.15	0.963337926051384
rs12697707	cg15871215	ENSG00000152348.15	0.963337926051384
rs6465679	cg03626541	ENSG00000164713.9	0.993843188704464
rs6465679	cg03626541	ENSG00000272950.1	0.992360625210514
rs4729431	cg03626541	ENSG00000272950.1	0.992360625210514
rs292516	cg08776296	ENSG00000105875.13	0.885090701643803
rs142509	cg08776296	ENSG00000105875.13	0.885090701643803
rs142510	cg08776296	ENSG00000105875.13	0.885090701643803
rs292574	cg08776296	ENSG00000105875.13	0.885090701643803
rs292575	cg08776296	ENSG00000105875.13	0.885090701643803
rs292576	cg08776296	ENSG00000105875.13	0.885090701643803
rs292577	cg08776296	ENSG00000105875.13	0.885090701643803
rs292578	cg08776296	ENSG00000105875.13	0.885090701643803
rs292590	cg08776296	ENSG00000105875.13	0.885090701643803
rs292592	cg08776296	ENSG00000105875.13	0.885090701643803
rs292594	cg08776296	ENSG00000105875.13	0.885090701643803
rs292595	cg08776296	ENSG00000105875.13	0.885090701643803
rs292570	cg08776296	ENSG00000105875.13	0.885090701643803
rs292584	cg08776296	ENSG00000105875.13	0.885090701643803
rs292572	cg08776296	ENSG00000105875.13	0.885090701643803
rs28703015	cg08776296	ENSG00000105875.13	0.885090701643803
rs292559	cg08776296	ENSG00000105875.13	0.885090701643803
rs142508	cg08776296	ENSG00000105875.13	0.885090701643803
rs292550	cg08776296	ENSG00000105875.13	0.885090701643803
rs10457	cg08776296	ENSG00000105875.13	0.885090701643803
rs1647856	cg08776296	ENSG00000105875.13	0.885090701643803
rs292515	cg08776296	ENSG00000105875.13	0.885090701643803
rs292517	cg08776296	ENSG00000105875.13	0.885090701643803
rs292518	cg08776296	ENSG00000105875.13	0.885090701643803
rs292519	cg08776296	ENSG00000105875.13	0.885090701643803
rs292520	cg08776296	ENSG00000105875.13	0.885090701643803
rs292522	cg08776296	ENSG00000105875.13	0.885090701643803
rs292523	cg08776296	ENSG00000105875.13	0.885090701643803
rs292525	cg08776296	ENSG00000105875.13	0.885090701643803
rs292527	cg08776296	ENSG00000105875.13	0.885090701643803
rs292528	cg08776296	ENSG00000105875.13	0.885090701643803
rs292529	cg08776296	ENSG00000105875.13	0.885090701643803
rs292530	cg08776296	ENSG00000105875.13	0.885090701643803
rs292532	cg08776296	ENSG00000105875.13	0.885090701643803
rs292534	cg08776296	ENSG00000105875.13	0.885090701643803
rs292535	cg08776296	ENSG00000105875.13	0.885090701643803
rs292536	cg08776296	ENSG00000105875.13	0.885090701643803
rs292537	cg08776296	ENSG00000105875.13	0.885090701643803
rs292538	cg08776296	ENSG00000105875.13	0.885090701643803
rs292539	cg08776296	ENSG00000105875.13	0.885090701643803
rs292541	cg08776296	ENSG00000105875.13	0.885090701643803
rs292542	cg08776296	ENSG00000105875.13	0.885090701643803
rs292543	cg08776296	ENSG00000105875.13	0.885090701643803
rs292544	cg08776296	ENSG00000105875.13	0.885090701643803
rs292545	cg08776296	ENSG00000105875.13	0.885090701643803
rs292547	cg08776296	ENSG00000105875.13	0.885090701643803
rs292549	cg08776296	ENSG00000105875.13	0.885090701643803
rs292564	cg08776296	ENSG00000105875.13	0.885090701643803
rs292565	cg08776296	ENSG00000105875.13	0.885090701643803
rs292567	cg08776296	ENSG00000105875.13	0.885090701643803
rs292573	cg08776296	ENSG00000105875.13	0.885090701643803
rs8345	cg08776296	ENSG00000105875.13	0.885090701643803
rs292560	cg08776296	ENSG00000105875.13	0.885090701643803
rs292554	cg08776296	ENSG00000105875.13	0.885090701643803
rs292555	cg08776296	ENSG00000105875.13	0.885090701643803
rs292556	cg08776296	ENSG00000105875.13	0.885090701643803
rs292557	cg08776296	ENSG00000105875.13	0.885090701643803
rs292561	cg08776296	ENSG00000105875.13	0.885090701643803
rs292562	cg08776296	ENSG00000105875.13	0.885090701643803
rs292563	cg08776296	ENSG00000105875.13	0.885090701643803
rs292597	cg08776296	ENSG00000105875.13	0.885090701643803
rs292585	cg08776296	ENSG00000105875.13	0.885090701643803
rs292586	cg08776296	ENSG00000105875.13	0.885090701643803
rs292587	cg08776296	ENSG00000105875.13	0.885090701643803
rs292579	cg08776296	ENSG00000105875.13	0.885090701643803
rs2278131	cg08776296	ENSG00000105875.13	0.885090701643803
rs292553	cg08776296	ENSG00000105875.13	0.885090701643803
rs292589	cg08776296	ENSG00000105875.13	0.885090701643803
rs292514	cg08776296	ENSG00000105875.13	0.885090701643803
rs1646943	cg08776296	ENSG00000105875.13	0.885090701643803
rs7790371	cg08776296	ENSG00000122783.16	0.928008627910321
rs6978240	cg08776296	ENSG00000122783.16	0.928008627910321
rs7791616	cg08776296	ENSG00000122783.16	0.928008627910321
rs10224167	cg08776296	ENSG00000122783.16	0.928008627910321
rs10231135	cg08776296	ENSG00000122783.16	0.928008627910321
rs10235468	cg08776296	ENSG00000122783.16	0.928008627910321
rs10238516	cg08776296	ENSG00000122783.16	0.928008627910321
rs10242377	cg08776296	ENSG00000122783.16	0.928008627910321
rs10243207	cg08776296	ENSG00000122783.16	0.928008627910321
rs10266706	cg08776296	ENSG00000122783.16	0.928008627910321
rs10268055	cg08776296	ENSG00000122783.16	0.928008627910321
rs10271145	cg08776296	ENSG00000122783.16	0.928008627910321
rs10272137	cg08776296	ENSG00000122783.16	0.928008627910321
rs10272183	cg08776296	ENSG00000122783.16	0.928008627910321
rs10274875	cg08776296	ENSG00000122783.16	0.928008627910321
rs10275822	cg08776296	ENSG00000122783.16	0.928008627910321
rs10280092	cg08776296	ENSG00000122783.16	0.928008627910321
rs10282402	cg08776296	ENSG00000122783.16	0.928008627910321
rs1080421	cg08776296	ENSG00000122783.16	0.928008627910321
rs10954488	cg08776296	ENSG00000122783.16	0.928008627910321
rs11761024	cg08776296	ENSG00000122783.16	0.928008627910321
rs11765077	cg08776296	ENSG00000122783.16	0.928008627910321
rs11971026	cg08776296	ENSG00000122783.16	0.928008627910321
rs11971114	cg08776296	ENSG00000122783.16	0.928008627910321
rs1364752	cg08776296	ENSG00000122783.16	0.928008627910321
rs2348282	cg08776296	ENSG00000122783.16	0.928008627910321
rs2348285	cg08776296	ENSG00000122783.16	0.928008627910321
rs2348286	cg08776296	ENSG00000122783.16	0.928008627910321
rs2348288	cg08776296	ENSG00000122783.16	0.928008627910321
rs2881869	cg08776296	ENSG00000122783.16	0.928008627910321
rs3735000	cg08776296	ENSG00000122783.16	0.928008627910321
rs3735002	cg08776296	ENSG00000122783.16	0.928008627910321
rs3800595	cg08776296	ENSG00000122783.16	0.928008627910321
rs4498486	cg08776296	ENSG00000122783.16	0.928008627910321
rs4604376	cg08776296	ENSG00000122783.16	0.928008627910321
rs4732099	cg08776296	ENSG00000122783.16	0.928008627910321
rs4732100	cg08776296	ENSG00000122783.16	0.928008627910321
rs62479728	cg08776296	ENSG00000122783.16	0.928008627910321
rs62479729	cg08776296	ENSG00000122783.16	0.928008627910321
rs6467575	cg08776296	ENSG00000122783.16	0.928008627910321
rs6945666	cg08776296	ENSG00000122783.16	0.928008627910321
rs6952469	cg08776296	ENSG00000122783.16	0.928008627910321
rs6953478	cg08776296	ENSG00000122783.16	0.928008627910321
rs6964484	cg08776296	ENSG00000122783.16	0.928008627910321
rs6972087	cg08776296	ENSG00000122783.16	0.928008627910321
rs73725238	cg08776296	ENSG00000122783.16	0.928008627910321
rs7797986	cg08776296	ENSG00000122783.16	0.928008627910321
rs10268206	cg08776296	ENSG00000122783.16	0.928008627910321
rs7809906	cg08776296	ENSG00000122783.16	0.928008627910321
rs2881868	cg08776296	ENSG00000122783.16	0.928008627910321
rs62479727	cg08776296	ENSG00000122783.16	0.928008627910321
rs4732102	cg08776296	ENSG00000122783.16	0.928008627910321
rs62481877	cg08776296	ENSG00000272941.1	0.929764372609317
rs12112778	cg08776296	ENSG00000272941.1	0.929764372609317
rs10954489	cg08776296	ENSG00000272941.1	0.929764372609317
rs12532662	cg08776296	ENSG00000272941.1	0.929764372609317
rs7790371	cg08776296	ENSG00000272941.1	0.929764372609317
rs1035695	cg08776296	ENSG00000272941.1	0.929764372609317
rs3250	cg08776296	ENSG00000272941.1	0.929764372609317
rs3251	cg08776296	ENSG00000272941.1	0.929764372609317
rs700415	cg08776296	ENSG00000272941.1	0.929764372609317
rs76510925	cg08776296	ENSG00000272941.1	0.929764372609317
rs11970825	cg08776296	ENSG00000272941.1	0.929764372609317
rs12532630	cg08776296	ENSG00000272941.1	0.929764372609317
rs2278126	cg08776296	ENSG00000272941.1	0.929764372609317
rs2288237	cg08776296	ENSG00000272941.1	0.929764372609317
rs2288238	cg08776296	ENSG00000272941.1	0.929764372609317
rs2288239	cg08776296	ENSG00000272941.1	0.929764372609317
rs3778772	cg08776296	ENSG00000272941.1	0.929764372609317
rs3800592	cg08776296	ENSG00000272941.1	0.929764372609317
rs6969894	cg08776296	ENSG00000272941.1	0.929764372609317
rs9649052	cg08776296	ENSG00000272941.1	0.929764372609317
rs7791616	cg08776296	ENSG00000272941.1	0.929764372609317
rs10224167	cg08776296	ENSG00000272941.1	0.929764372609317
rs10231135	cg08776296	ENSG00000272941.1	0.929764372609317
rs10235468	cg08776296	ENSG00000272941.1	0.929764372609317
rs10238516	cg08776296	ENSG00000272941.1	0.929764372609317
rs10242377	cg08776296	ENSG00000272941.1	0.929764372609317
rs10243207	cg08776296	ENSG00000272941.1	0.929764372609317
rs10266706	cg08776296	ENSG00000272941.1	0.929764372609317
rs10268055	cg08776296	ENSG00000272941.1	0.929764372609317
rs10271145	cg08776296	ENSG00000272941.1	0.929764372609317
rs10272137	cg08776296	ENSG00000272941.1	0.929764372609317
rs10272183	cg08776296	ENSG00000272941.1	0.929764372609317
rs10274875	cg08776296	ENSG00000272941.1	0.929764372609317
rs11929488	cg06494592	ENSG00000114547.9	0.861388895079175
rs2134520	cg06494592	ENSG00000114547.9	0.861388895079175
rs4552306	cg06494592	ENSG00000114547.9	0.861388895079175
rs4560250	cg06494592	ENSG00000114547.9	0.861388895079175
rs11919548	cg06494592	ENSG00000114547.9	0.861388895079175
rs3792283	cg06494592	ENSG00000114547.9	0.861388895079175
rs883207	cg06494592	ENSG00000114547.9	0.861388895079175
rs9855477	cg06494592	ENSG00000114547.9	0.861388895079175
rs9862310	cg06494592	ENSG00000114547.9	0.861388895079175
rs9862567	cg06494592	ENSG00000114547.9	0.861388895079175
rs2244835	cg06494592	ENSG00000114547.9	0.861388895079175
rs2279820	cg06494592	ENSG00000114547.9	0.861388895079175
rs3792282	cg06494592	ENSG00000114547.9	0.861388895079175
rs13077514	cg06494592	ENSG00000114547.9	0.861388895079175
rs10934742	cg06494592	ENSG00000114547.9	0.861388895079175
rs11925965	cg06494592	ENSG00000114547.9	0.861388895079175
rs11928117	cg06494592	ENSG00000114547.9	0.861388895079175
rs12630606	cg06494592	ENSG00000114547.9	0.861388895079175
rs2270984	cg06494592	ENSG00000114547.9	0.861388895079175
rs71327748	cg06494592	ENSG00000114547.9	0.861388895079175
rs7633958	cg06494592	ENSG00000114547.9	0.861388895079175
rs7634120	cg06494592	ENSG00000114547.9	0.861388895079175
rs56855990	cg06494592	ENSG00000171084.15	0.99415224854019
rs7609604	cg06494592	ENSG00000171084.15	0.99415224854019
rs56855990	cg06494592	ENSG00000189366.9	0.99899078343405
rs7609604	cg06494592	ENSG00000189366.9	0.99899078343405
rs7250105	cg26905254	ENSG00000186204.14	0.960859438142965
rs11085995	cg26905254	ENSG00000186204.14	0.960859438142965
rs2886388	cg26905254	ENSG00000186204.14	0.960859438142965
rs2214534	cg26905254	ENSG00000186204.14	0.960859438142965
rs4346311	cg26905254	ENSG00000186204.14	0.960859438142965
rs4375788	cg26905254	ENSG00000186204.14	0.960859438142965
rs4808385	cg26905254	ENSG00000186204.14	0.960859438142965
rs7259196	cg26905254	ENSG00000186204.14	0.960859438142965
rs7260095	cg26905254	ENSG00000186204.14	0.960859438142965
rs7260475	cg26905254	ENSG00000186204.14	0.960859438142965
rs7260526	cg26905254	ENSG00000186204.14	0.960859438142965
rs7247978	cg26905254	ENSG00000186204.14	0.960859438142965
rs12461657	cg26905254	ENSG00000186204.14	0.960859438142965
rs7258797	cg26905254	ENSG00000186204.14	0.960859438142965
rs7260207	cg26905254	ENSG00000186204.14	0.960859438142965
rs11085998	cg26905254	ENSG00000186204.14	0.960859438142965
rs11085999	cg26905254	ENSG00000186204.14	0.960859438142965
rs1541388	cg26905254	ENSG00000186204.14	0.960859438142965
rs35120984	cg26905254	ENSG00000214049.6	0.94201990952153
rs916959	cg26905254	ENSG00000214049.6	0.94201990952153
rs916960	cg26905254	ENSG00000214049.6	0.94201990952153
rs916961	cg26905254	ENSG00000214049.6	0.94201990952153
rs56034912	cg26905254	ENSG00000214049.6	0.94201990952153
rs1986769	cg26905254	ENSG00000214049.6	0.94201990952153
rs2017631	cg26905254	ENSG00000214049.6	0.94201990952153
rs55999194	cg26905254	ENSG00000214049.6	0.94201990952153
rs56276316	cg26905254	ENSG00000214049.6	0.94201990952153
rs62106075	cg26905254	ENSG00000214049.6	0.94201990952153
rs28426969	cg26905254	ENSG00000214049.6	0.94201990952153
rs28758833	cg26905254	ENSG00000214049.6	0.94201990952153
rs916958	cg26905254	ENSG00000214049.6	0.94201990952153
rs10421246	cg26905254	ENSG00000267594.5	0.966133796915483
rs11669449	cg26905254	ENSG00000267594.5	0.966133796915483
rs919811	cg26905254	ENSG00000267594.5	0.966133796915483
rs6905614	cg01615050	ENSG00000124564.17	0.987288277107233
rs629835	cg01615050	ENSG00000146039.10	0.948673655176045
rs793144	cg01615050	ENSG00000146039.10	0.948673655176045
rs10090406	cg16814680	ENSG00000180694.13	0.958454109133293
rs10091274	cg16814680	ENSG00000180694.13	0.958454109133293
rs4538831	cg16814680	ENSG00000180694.13	0.958454109133293
rs7839617	cg16814680	ENSG00000180694.13	0.958454109133293
rs1125502	cg16814680	ENSG00000180694.13	0.958454109133293
rs9258052	cg11383134	ENSG00000204616.10	0.944493058411617
rs3131880	cg11383134	ENSG00000204616.10	0.944493058411617
rs3129083	cg11383134	ENSG00000204616.10	0.944493058411617
rs3129085	cg11383134	ENSG00000204616.10	0.944493058411617
rs3131886	cg11383134	ENSG00000204616.10	0.944493058411617
rs3116806	cg11383134	ENSG00000204616.10	0.944493058411617
rs3094735	cg11383134	ENSG00000204616.10	0.944493058411617
rs3116805	cg11383134	ENSG00000204616.10	0.944493058411617
rs3129060	cg11383134	ENSG00000204616.10	0.944493058411617
rs3129064	cg11383134	ENSG00000204616.10	0.944493058411617
rs3129076	cg11383134	ENSG00000204616.10	0.944493058411617
rs3129078	cg11383134	ENSG00000204616.10	0.944493058411617
rs3129079	cg11383134	ENSG00000204616.10	0.944493058411617
rs3131877	cg11383134	ENSG00000204616.10	0.944493058411617
rs6915952	cg11383134	ENSG00000204616.10	0.944493058411617
rs7738158	cg11383134	ENSG00000204616.10	0.944493058411617
rs7758444	cg11383134	ENSG00000204616.10	0.944493058411617
rs7776082	cg11383134	ENSG00000204616.10	0.944493058411617
rs9258053	cg11383134	ENSG00000204616.10	0.944493058411617
rs9258089	cg11383134	ENSG00000204616.10	0.944493058411617
rs9258105	cg11383134	ENSG00000204616.10	0.944493058411617
rs2517910	cg11383134	ENSG00000204642.13	0.967727914442782
rs1611371	cg11383134	ENSG00000206341.7	0.902265340975428
rs1611380	cg11383134	ENSG00000206341.7	0.902265340975428
rs909717	cg11383134	ENSG00000206341.7	0.902265340975428
rs1059174	cg11383134	ENSG00000206341.7	0.902265340975428
rs1611352	cg11383134	ENSG00000206341.7	0.902265340975428
rs1632447	cg11383134	ENSG00000206341.7	0.902265340975428
rs1632953	cg11383134	ENSG00000206341.7	0.902265340975428
rs1632954	cg11383134	ENSG00000206341.7	0.902265340975428
rs1632955	cg11383134	ENSG00000206341.7	0.902265340975428
rs1632956	cg11383134	ENSG00000206341.7	0.902265340975428
rs1632959	cg11383134	ENSG00000206341.7	0.902265340975428
rs1632961	cg11383134	ENSG00000206341.7	0.902265340975428
rs1736921	cg11383134	ENSG00000206341.7	0.902265340975428
rs1736924	cg11383134	ENSG00000206341.7	0.902265340975428
rs1736925	cg11383134	ENSG00000206341.7	0.902265340975428
rs1632963	cg11383134	ENSG00000206503.12	0.900912053250562
rs1476572	cg11383134	ENSG00000206503.12	0.900912053250562
rs1476573	cg11383134	ENSG00000206503.12	0.900912053250562
rs1610584	cg11383134	ENSG00000206503.12	0.900912053250562
rs1610585	cg11383134	ENSG00000206503.12	0.900912053250562
rs1610586	cg11383134	ENSG00000206503.12	0.900912053250562
rs1610587	cg11383134	ENSG00000206503.12	0.900912053250562
rs1610590	cg11383134	ENSG00000206503.12	0.900912053250562
rs1610592	cg11383134	ENSG00000206503.12	0.900912053250562
rs1610593	cg11383134	ENSG00000206503.12	0.900912053250562
rs1610594	cg11383134	ENSG00000206503.12	0.900912053250562
rs1610595	cg11383134	ENSG00000206503.12	0.900912053250562
rs1610596	cg11383134	ENSG00000206503.12	0.900912053250562
rs1610598	cg11383134	ENSG00000206503.12	0.900912053250562
rs1610599	cg11383134	ENSG00000206503.12	0.900912053250562
rs1610743	cg11383134	ENSG00000206503.12	0.900912053250562
rs1610745	cg11383134	ENSG00000206503.12	0.900912053250562
rs1610749	cg11383134	ENSG00000206503.12	0.900912053250562
rs1611356	cg11383134	ENSG00000206503.12	0.900912053250562
rs1611357	cg11383134	ENSG00000206503.12	0.900912053250562
rs1611358	cg11383134	ENSG00000206503.12	0.900912053250562
rs1611359	cg11383134	ENSG00000206503.12	0.900912053250562
rs1611360	cg11383134	ENSG00000206503.12	0.900912053250562
rs1611361	cg11383134	ENSG00000206503.12	0.900912053250562
rs1611362	cg11383134	ENSG00000206503.12	0.900912053250562
rs1611363	cg11383134	ENSG00000206503.12	0.900912053250562
rs1611365	cg11383134	ENSG00000206503.12	0.900912053250562
rs1611366	cg11383134	ENSG00000206503.12	0.900912053250562
rs1611367	cg11383134	ENSG00000206503.12	0.900912053250562
rs1611368	cg11383134	ENSG00000206503.12	0.900912053250562
rs1611369	cg11383134	ENSG00000206503.12	0.900912053250562
rs1611370	cg11383134	ENSG00000206503.12	0.900912053250562
rs1611372	cg11383134	ENSG00000206503.12	0.900912053250562
rs1611373	cg11383134	ENSG00000206503.12	0.900912053250562
rs1611374	cg11383134	ENSG00000206503.12	0.900912053250562
rs1611375	cg11383134	ENSG00000206503.12	0.900912053250562
rs1611376	cg11383134	ENSG00000206503.12	0.900912053250562
rs1611377	cg11383134	ENSG00000206503.12	0.900912053250562
rs1611378	cg11383134	ENSG00000206503.12	0.900912053250562
rs1611379	cg11383134	ENSG00000206503.12	0.900912053250562
rs1611381	cg11383134	ENSG00000206503.12	0.900912053250562
rs1611382	cg11383134	ENSG00000206503.12	0.900912053250562
rs1611383	cg11383134	ENSG00000206503.12	0.900912053250562
rs1611384	cg11383134	ENSG00000206503.12	0.900912053250562
rs1611385	cg11383134	ENSG00000206503.12	0.900912053250562
rs1611386	cg11383134	ENSG00000206503.12	0.900912053250562
rs1611387	cg11383134	ENSG00000206503.12	0.900912053250562
rs1611388	cg11383134	ENSG00000206503.12	0.900912053250562
rs1611389	cg11383134	ENSG00000206503.12	0.900912053250562
rs1627465	cg11383134	ENSG00000206503.12	0.900912053250562
rs1627567	cg11383134	ENSG00000206503.12	0.900912053250562
rs1629180	cg11383134	ENSG00000206503.12	0.900912053250562
rs1736930	cg11383134	ENSG00000206503.12	0.900912053250562
rs2394659	cg11383134	ENSG00000206503.12	0.900912053250562
rs2394660	cg11383134	ENSG00000206503.12	0.900912053250562
rs2517915	cg11383134	ENSG00000206503.12	0.900912053250562
rs2524271	cg11383134	ENSG00000206503.12	0.900912053250562
rs2524272	cg11383134	ENSG00000206503.12	0.900912053250562
rs2524273	cg11383134	ENSG00000206503.12	0.900912053250562
rs2524274	cg11383134	ENSG00000206503.12	0.900912053250562
rs2894114	cg11383134	ENSG00000206503.12	0.900912053250562
rs3094726	cg11383134	ENSG00000206503.12	0.900912053250562
rs3116788	cg11383134	ENSG00000206503.12	0.900912053250562
rs3116789	cg11383134	ENSG00000206503.12	0.900912053250562
rs3116790	cg11383134	ENSG00000206503.12	0.900912053250562
rs3116791	cg11383134	ENSG00000206503.12	0.900912053250562
rs3116792	cg11383134	ENSG00000206503.12	0.900912053250562
rs3116793	cg11383134	ENSG00000206503.12	0.900912053250562
rs3116794	cg11383134	ENSG00000206503.12	0.900912053250562
rs3116795	cg11383134	ENSG00000206503.12	0.900912053250562
rs3116796	cg11383134	ENSG00000206503.12	0.900912053250562
rs3129191	cg11383134	ENSG00000206503.12	0.900912053250562
rs3129192	cg11383134	ENSG00000206503.12	0.900912053250562
rs3131863	cg11383134	ENSG00000206503.12	0.900912053250562
rs734257	cg11383134	ENSG00000206503.12	0.900912053250562
rs3116812	cg11383134	ENSG00000228078.1	0.938388600259324
rs3129083	cg11383134	ENSG00000235821.1	0.976271726599612
rs3129085	cg11383134	ENSG00000235821.1	0.976271726599612
rs3131886	cg11383134	ENSG00000235821.1	0.976271726599612
rs3094735	cg11383134	ENSG00000235821.1	0.976271726599612
rs3116805	cg11383134	ENSG00000235821.1	0.976271726599612
rs3129060	cg11383134	ENSG00000235821.1	0.976271726599612
rs3129064	cg11383134	ENSG00000235821.1	0.976271726599612
rs3129076	cg11383134	ENSG00000235821.1	0.976271726599612
rs3129078	cg11383134	ENSG00000235821.1	0.976271726599612
rs3129079	cg11383134	ENSG00000235821.1	0.976271726599612
rs3131877	cg11383134	ENSG00000235821.1	0.976271726599612
rs6915952	cg11383134	ENSG00000235821.1	0.976271726599612
rs7738158	cg11383134	ENSG00000235821.1	0.976271726599612
rs7758444	cg11383134	ENSG00000235821.1	0.976271726599612
rs7776082	cg11383134	ENSG00000235821.1	0.976271726599612
rs9258053	cg11383134	ENSG00000235821.1	0.976271726599612
rs9258089	cg11383134	ENSG00000235821.1	0.976271726599612
rs9258105	cg11383134	ENSG00000235821.1	0.976271726599612
rs9258109	cg11383134	ENSG00000235821.1	0.976271726599612
rs9258051	cg11383134	ENSG00000235821.1	0.976271726599612
rs3116806	cg11383134	ENSG00000235821.1	0.976271726599612
rs9258077	cg11383134	ENSG00000237669.1	0.946365920410472
rs9258051	cg11383134	ENSG00000239257.1	0.973846819331376
rs9258052	cg11383134	ENSG00000239257.1	0.973846819331376
rs3116806	cg11383134	ENSG00000239257.1	0.973846819331376
rs3129083	cg11383134	ENSG00000239257.1	0.973846819331376
rs3129085	cg11383134	ENSG00000239257.1	0.973846819331376
rs3131886	cg11383134	ENSG00000239257.1	0.973846819331376
rs3094735	cg11383134	ENSG00000239257.1	0.973846819331376
rs3116805	cg11383134	ENSG00000239257.1	0.973846819331376
rs3129060	cg11383134	ENSG00000239257.1	0.973846819331376
rs3129064	cg11383134	ENSG00000239257.1	0.973846819331376
rs3129076	cg11383134	ENSG00000239257.1	0.973846819331376
rs3129078	cg11383134	ENSG00000239257.1	0.973846819331376
rs3129079	cg11383134	ENSG00000239257.1	0.973846819331376
rs3131877	cg11383134	ENSG00000239257.1	0.973846819331376
rs6915952	cg11383134	ENSG00000239257.1	0.973846819331376
rs7738158	cg11383134	ENSG00000239257.1	0.973846819331376
rs7758444	cg11383134	ENSG00000239257.1	0.973846819331376
rs7776082	cg11383134	ENSG00000239257.1	0.973846819331376
rs9258053	cg11383134	ENSG00000239257.1	0.973846819331376
rs9258089	cg11383134	ENSG00000239257.1	0.973846819331376
rs9258105	cg11383134	ENSG00000239257.1	0.973846819331376
rs9258109	cg11383134	ENSG00000239257.1	0.973846819331376
rs3131888	cg11383134	ENSG00000273340.1	0.96931458555727
rs3129083	cg11383134	ENSG00000273340.1	0.96931458555727
rs3129085	cg11383134	ENSG00000273340.1	0.96931458555727
rs3131886	cg11383134	ENSG00000273340.1	0.96931458555727
rs3094735	cg11383134	ENSG00000273340.1	0.96931458555727
rs3116805	cg11383134	ENSG00000273340.1	0.96931458555727
rs3129060	cg11383134	ENSG00000273340.1	0.96931458555727
rs3129064	cg11383134	ENSG00000273340.1	0.96931458555727
rs3129076	cg11383134	ENSG00000273340.1	0.96931458555727
rs3129078	cg11383134	ENSG00000273340.1	0.96931458555727
rs3129079	cg11383134	ENSG00000273340.1	0.96931458555727
rs3131877	cg11383134	ENSG00000273340.1	0.96931458555727
rs6915952	cg11383134	ENSG00000273340.1	0.96931458555727
rs7738158	cg11383134	ENSG00000273340.1	0.96931458555727
rs7758444	cg11383134	ENSG00000273340.1	0.96931458555727
rs7776082	cg11383134	ENSG00000273340.1	0.96931458555727
rs9258053	cg11383134	ENSG00000273340.1	0.96931458555727
rs9258089	cg11383134	ENSG00000273340.1	0.96931458555727
rs9258105	cg11383134	ENSG00000273340.1	0.96931458555727
rs9258109	cg11383134	ENSG00000273340.1	0.96931458555727
rs9258052	cg11383134	ENSG00000273340.1	0.96931458555727
rs1736926	cg25978138	ENSG00000206341.7	0.980671801481846
rs2747431	cg25978138	ENSG00000228078.1	0.904560314023973
rs365052	cg25978138	ENSG00000228078.1	0.904560314023973
rs416568	cg25978138	ENSG00000228078.1	0.904560314023973
rs3131888	cg25978138	ENSG00000239257.1	0.993955665965353
rs16945972	cg09301057	ENSG00000102910.13	0.853319199308732
rs16945974	cg09301057	ENSG00000102910.13	0.853319199308732
rs7185951	cg09301057	ENSG00000102910.13	0.853319199308732
rs113372282	cg09301057	ENSG00000102910.13	0.853319199308732
rs13332872	cg09301057	ENSG00000102910.13	0.853319199308732
rs13334480	cg09301057	ENSG00000102910.13	0.853319199308732
rs13335504	cg09301057	ENSG00000102910.13	0.853319199308732
rs28571687	cg09301057	ENSG00000102910.13	0.853319199308732
rs28602441	cg09301057	ENSG00000102910.13	0.853319199308732
rs76976241	cg09301057	ENSG00000102910.13	0.853319199308732
rs9924823	cg09301057	ENSG00000102910.13	0.853319199308732
rs9927515	cg09301057	ENSG00000102910.13	0.853319199308732
rs9927756	cg09301057	ENSG00000102910.13	0.853319199308732
rs9935854	cg09301057	ENSG00000102910.13	0.853319199308732
rs9939742	cg09301057	ENSG00000102910.13	0.853319199308732
rs9941123	cg09301057	ENSG00000102910.13	0.853319199308732
rs113855339	cg09301057	ENSG00000102910.13	0.853319199308732
rs11863133	cg09301057	ENSG00000102910.13	0.853319199308732
rs11863233	cg09301057	ENSG00000102910.13	0.853319199308732
rs11863236	cg09301057	ENSG00000102910.13	0.853319199308732
rs11866312	cg09301057	ENSG00000102910.13	0.853319199308732
rs28376623	cg09301057	ENSG00000102910.13	0.853319199308732
rs28503414	cg09301057	ENSG00000102910.13	0.853319199308732
rs28505535	cg09301057	ENSG00000102910.13	0.853319199308732
rs28626252	cg09301057	ENSG00000102910.13	0.853319199308732
rs28654935	cg09301057	ENSG00000102910.13	0.853319199308732
rs28684834	cg09301057	ENSG00000102910.13	0.853319199308732
rs28696036	cg09301057	ENSG00000102910.13	0.853319199308732
rs73540901	cg09301057	ENSG00000102910.13	0.853319199308732
rs73542903	cg09301057	ENSG00000102910.13	0.853319199308732
rs73542904	cg09301057	ENSG00000102910.13	0.853319199308732
rs74481009	cg09301057	ENSG00000102910.13	0.853319199308732
rs10521167	cg09301057	ENSG00000102910.13	0.853319199308732
rs111886126	cg09301057	ENSG00000102910.13	0.853319199308732
rs112037239	cg09301057	ENSG00000102910.13	0.853319199308732
rs112070127	cg09301057	ENSG00000102910.13	0.853319199308732
rs112408414	cg09301057	ENSG00000102910.13	0.853319199308732
rs112433800	cg09301057	ENSG00000102910.13	0.853319199308732
rs112624830	cg09301057	ENSG00000102910.13	0.853319199308732
rs113241663	cg09301057	ENSG00000102910.13	0.853319199308732
rs113647089	cg09301057	ENSG00000102910.13	0.853319199308732
rs11859911	cg09301057	ENSG00000102910.13	0.853319199308732
rs11861348	cg09301057	ENSG00000102910.13	0.853319199308732
rs11861379	cg09301057	ENSG00000102910.13	0.853319199308732
rs11863414	cg09301057	ENSG00000102910.13	0.853319199308732
rs11865596	cg09301057	ENSG00000102910.13	0.853319199308732
rs11866225	cg09301057	ENSG00000102910.13	0.853319199308732
rs13331031	cg09301057	ENSG00000102910.13	0.853319199308732
rs13332304	cg09301057	ENSG00000102910.13	0.853319199308732
rs13334052	cg09301057	ENSG00000102910.13	0.853319199308732
rs13336542	cg09301057	ENSG00000102910.13	0.853319199308732
rs13336625	cg09301057	ENSG00000102910.13	0.853319199308732
rs13336759	cg09301057	ENSG00000102910.13	0.853319199308732
rs13337955	cg09301057	ENSG00000102910.13	0.853319199308732
rs13338105	cg09301057	ENSG00000102910.13	0.853319199308732
rs16945988	cg09301057	ENSG00000102910.13	0.853319199308732
rs16945990	cg09301057	ENSG00000102910.13	0.853319199308732
rs16946006	cg09301057	ENSG00000102910.13	0.853319199308732
rs16946011	cg09301057	ENSG00000102910.13	0.853319199308732
rs16946014	cg09301057	ENSG00000102910.13	0.853319199308732
rs28842015	cg09301057	ENSG00000102910.13	0.853319199308732
rs28849445	cg09301057	ENSG00000102910.13	0.853319199308732
rs4325548	cg09301057	ENSG00000102910.13	0.853319199308732
rs4340327	cg09301057	ENSG00000102910.13	0.853319199308732
rs58938063	cg09301057	ENSG00000102910.13	0.853319199308732
rs7186126	cg09301057	ENSG00000102910.13	0.853319199308732
rs7186982	cg09301057	ENSG00000102910.13	0.853319199308732
rs7187166	cg09301057	ENSG00000102910.13	0.853319199308732
rs7191181	cg09301057	ENSG00000102910.13	0.853319199308732
rs7202089	cg09301057	ENSG00000102910.13	0.853319199308732
rs7203378	cg09301057	ENSG00000102910.13	0.853319199308732
rs7203432	cg09301057	ENSG00000102910.13	0.853319199308732
rs73546439	cg09301057	ENSG00000102910.13	0.853319199308732
rs73555630	cg09301057	ENSG00000102910.13	0.853319199308732
rs73555643	cg09301057	ENSG00000102910.13	0.853319199308732
rs7359477	cg09301057	ENSG00000102910.13	0.853319199308732
rs8043685	cg09301057	ENSG00000102910.13	0.853319199308732
rs8043751	cg09301057	ENSG00000102910.13	0.853319199308732
rs8047397	cg09301057	ENSG00000102910.13	0.853319199308732
rs8049398	cg09301057	ENSG00000102910.13	0.853319199308732
rs8051546	cg09301057	ENSG00000102910.13	0.853319199308732
rs8051852	cg09301057	ENSG00000102910.13	0.853319199308732
rs8054117	cg09301057	ENSG00000102910.13	0.853319199308732
rs8054444	cg09301057	ENSG00000102910.13	0.853319199308732
rs8055128	cg09301057	ENSG00000102910.13	0.853319199308732
rs8056100	cg09301057	ENSG00000102910.13	0.853319199308732
rs8056143	cg09301057	ENSG00000102910.13	0.853319199308732
rs8056692	cg09301057	ENSG00000102910.13	0.853319199308732
rs8058396	cg09301057	ENSG00000102910.13	0.853319199308732
rs8060696	cg09301057	ENSG00000102910.13	0.853319199308732
rs8060722	cg09301057	ENSG00000102910.13	0.853319199308732
rs8062407	cg09301057	ENSG00000102910.13	0.853319199308732
rs9930843	cg09301057	ENSG00000102910.13	0.853319199308732
rs9932328	cg09301057	ENSG00000102910.13	0.853319199308732
rs9934833	cg09301057	ENSG00000102910.13	0.853319199308732
rs16945972	cg09301057	ENSG00000121270.15	0.835658367838387
rs16945974	cg09301057	ENSG00000121270.15	0.835658367838387
rs113372282	cg09301057	ENSG00000121270.15	0.835658367838387
rs13332872	cg09301057	ENSG00000121270.15	0.835658367838387
rs13334480	cg09301057	ENSG00000121270.15	0.835658367838387
rs13335504	cg09301057	ENSG00000121270.15	0.835658367838387
rs28571687	cg09301057	ENSG00000121270.15	0.835658367838387
rs28602441	cg09301057	ENSG00000121270.15	0.835658367838387
rs76976241	cg09301057	ENSG00000121270.15	0.835658367838387
rs9924823	cg09301057	ENSG00000121270.15	0.835658367838387
rs9927515	cg09301057	ENSG00000121270.15	0.835658367838387
rs9927756	cg09301057	ENSG00000121270.15	0.835658367838387
rs9935854	cg09301057	ENSG00000121270.15	0.835658367838387
rs9939742	cg09301057	ENSG00000121270.15	0.835658367838387
rs9941123	cg09301057	ENSG00000121270.15	0.835658367838387
rs11863133	cg09301057	ENSG00000121270.15	0.835658367838387
rs11863233	cg09301057	ENSG00000121270.15	0.835658367838387
rs11863236	cg09301057	ENSG00000121270.15	0.835658367838387
rs11866312	cg09301057	ENSG00000121270.15	0.835658367838387
rs28376623	cg09301057	ENSG00000121270.15	0.835658367838387
rs28503414	cg09301057	ENSG00000121270.15	0.835658367838387
rs28505535	cg09301057	ENSG00000121270.15	0.835658367838387
rs28626252	cg09301057	ENSG00000121270.15	0.835658367838387
rs28654935	cg09301057	ENSG00000121270.15	0.835658367838387
rs28684834	cg09301057	ENSG00000121270.15	0.835658367838387
rs28696036	cg09301057	ENSG00000121270.15	0.835658367838387
rs73540901	cg09301057	ENSG00000121270.15	0.835658367838387
rs73542903	cg09301057	ENSG00000121270.15	0.835658367838387
rs73542904	cg09301057	ENSG00000121270.15	0.835658367838387
rs16945972	cg09301057	ENSG00000280067.1	0.820592990631835
rs16945974	cg09301057	ENSG00000280067.1	0.820592990631835
rs113855339	cg09301057	ENSG00000280067.1	0.820592990631835
rs7185951	cg09301057	ENSG00000280067.1	0.820592990631835
rs10521167	cg09301057	ENSG00000280067.1	0.820592990631835
rs111886126	cg09301057	ENSG00000280067.1	0.820592990631835
rs112037239	cg09301057	ENSG00000280067.1	0.820592990631835
rs112070127	cg09301057	ENSG00000280067.1	0.820592990631835
rs112408414	cg09301057	ENSG00000280067.1	0.820592990631835
rs112433800	cg09301057	ENSG00000280067.1	0.820592990631835
rs112624830	cg09301057	ENSG00000280067.1	0.820592990631835
rs113241663	cg09301057	ENSG00000280067.1	0.820592990631835
rs113647089	cg09301057	ENSG00000280067.1	0.820592990631835
rs11859911	cg09301057	ENSG00000280067.1	0.820592990631835
rs11861348	cg09301057	ENSG00000280067.1	0.820592990631835
rs11861379	cg09301057	ENSG00000280067.1	0.820592990631835
rs11863414	cg09301057	ENSG00000280067.1	0.820592990631835
rs11865596	cg09301057	ENSG00000280067.1	0.820592990631835
rs11866225	cg09301057	ENSG00000280067.1	0.820592990631835
rs13331031	cg09301057	ENSG00000280067.1	0.820592990631835
rs13332304	cg09301057	ENSG00000280067.1	0.820592990631835
rs13334052	cg09301057	ENSG00000280067.1	0.820592990631835
rs13336542	cg09301057	ENSG00000280067.1	0.820592990631835
rs13336625	cg09301057	ENSG00000280067.1	0.820592990631835
rs13336759	cg09301057	ENSG00000280067.1	0.820592990631835
rs13337955	cg09301057	ENSG00000280067.1	0.820592990631835
rs13338105	cg09301057	ENSG00000280067.1	0.820592990631835
rs16945988	cg09301057	ENSG00000280067.1	0.820592990631835
rs16945990	cg09301057	ENSG00000280067.1	0.820592990631835
rs16946006	cg09301057	ENSG00000280067.1	0.820592990631835
rs16946011	cg09301057	ENSG00000280067.1	0.820592990631835
rs16946014	cg09301057	ENSG00000280067.1	0.820592990631835
rs28842015	cg09301057	ENSG00000280067.1	0.820592990631835
rs28849445	cg09301057	ENSG00000280067.1	0.820592990631835
rs4325548	cg09301057	ENSG00000280067.1	0.820592990631835
rs4340327	cg09301057	ENSG00000280067.1	0.820592990631835
rs58938063	cg09301057	ENSG00000280067.1	0.820592990631835
rs7186126	cg09301057	ENSG00000280067.1	0.820592990631835
rs7186982	cg09301057	ENSG00000280067.1	0.820592990631835
rs7187166	cg09301057	ENSG00000280067.1	0.820592990631835
rs7191181	cg09301057	ENSG00000280067.1	0.820592990631835
rs7202089	cg09301057	ENSG00000280067.1	0.820592990631835
rs7203378	cg09301057	ENSG00000280067.1	0.820592990631835
rs7203432	cg09301057	ENSG00000280067.1	0.820592990631835
rs73546439	cg09301057	ENSG00000280067.1	0.820592990631835
rs73555630	cg09301057	ENSG00000280067.1	0.820592990631835
rs73555643	cg09301057	ENSG00000280067.1	0.820592990631835
rs7359477	cg09301057	ENSG00000280067.1	0.820592990631835
rs8043685	cg09301057	ENSG00000280067.1	0.820592990631835
rs8043751	cg09301057	ENSG00000280067.1	0.820592990631835
rs8047397	cg09301057	ENSG00000280067.1	0.820592990631835
rs8049398	cg09301057	ENSG00000280067.1	0.820592990631835
rs8051546	cg09301057	ENSG00000280067.1	0.820592990631835
rs8051852	cg09301057	ENSG00000280067.1	0.820592990631835
rs8054117	cg09301057	ENSG00000280067.1	0.820592990631835
rs8054444	cg09301057	ENSG00000280067.1	0.820592990631835
rs8055128	cg09301057	ENSG00000280067.1	0.820592990631835
rs8056100	cg09301057	ENSG00000280067.1	0.820592990631835
rs8056143	cg09301057	ENSG00000280067.1	0.820592990631835
rs8056692	cg09301057	ENSG00000280067.1	0.820592990631835
rs8058396	cg09301057	ENSG00000280067.1	0.820592990631835
rs8060696	cg09301057	ENSG00000280067.1	0.820592990631835
rs8060722	cg09301057	ENSG00000280067.1	0.820592990631835
rs8062407	cg09301057	ENSG00000280067.1	0.820592990631835
rs9930843	cg09301057	ENSG00000280067.1	0.820592990631835
rs9932328	cg09301057	ENSG00000280067.1	0.820592990631835
rs9934833	cg09301057	ENSG00000280067.1	0.820592990631835
rs9938414	cg09301057	ENSG00000280067.1	0.820592990631835
rs113372282	cg09301057	ENSG00000280067.1	0.820592990631835
rs13332872	cg09301057	ENSG00000280067.1	0.820592990631835
rs13334480	cg09301057	ENSG00000280067.1	0.820592990631835
rs13335504	cg09301057	ENSG00000280067.1	0.820592990631835
rs28571687	cg09301057	ENSG00000280067.1	0.820592990631835
rs28602441	cg09301057	ENSG00000280067.1	0.820592990631835
rs76976241	cg09301057	ENSG00000280067.1	0.820592990631835
rs9924823	cg09301057	ENSG00000280067.1	0.820592990631835
rs9927515	cg09301057	ENSG00000280067.1	0.820592990631835
rs9927756	cg09301057	ENSG00000280067.1	0.820592990631835
rs9935854	cg09301057	ENSG00000280067.1	0.820592990631835
rs9939742	cg09301057	ENSG00000280067.1	0.820592990631835
rs9941123	cg09301057	ENSG00000280067.1	0.820592990631835
rs112904913	cg09301057	ENSG00000280067.1	0.820592990631835
rs7195606	cg09301057	ENSG00000280067.1	0.820592990631835
rs73555628	cg09301057	ENSG00000280067.1	0.820592990631835
rs11863133	cg09301057	ENSG00000280067.1	0.820592990631835
rs11863233	cg09301057	ENSG00000280067.1	0.820592990631835
rs11863236	cg09301057	ENSG00000280067.1	0.820592990631835
rs11866312	cg09301057	ENSG00000280067.1	0.820592990631835
rs28376623	cg09301057	ENSG00000280067.1	0.820592990631835
rs28503414	cg09301057	ENSG00000280067.1	0.820592990631835
rs28505535	cg09301057	ENSG00000280067.1	0.820592990631835
rs28626252	cg09301057	ENSG00000280067.1	0.820592990631835
rs28654935	cg09301057	ENSG00000280067.1	0.820592990631835
rs28684834	cg09301057	ENSG00000280067.1	0.820592990631835
rs28696036	cg09301057	ENSG00000280067.1	0.820592990631835
rs5760119	cg10033251	ENSG00000099974.7	0.996745366375241
rs5760120	cg10033251	ENSG00000099974.7	0.996745366375241
rs5760119	cg10033251	ENSG00000099977.13	0.996745405491021
rs5760120	cg10033251	ENSG00000099977.13	0.996745405491021
rs1006771	cg10033251	ENSG00000099984.11	0.986777607937777
rs5760119	cg10033251	ENSG00000099984.11	0.986777607937777
rs5760120	cg10033251	ENSG00000099984.11	0.986777607937777
rs5760119	cg10033251	ENSG00000133433.10	0.996742195509887
rs5760120	cg10033251	ENSG00000133433.10	0.996742195509887
rs5751775	cg10033251	ENSG00000133460.19	0.993812986862786
rs5760119	cg10033251	ENSG00000133460.19	0.993812986862786
rs5760120	cg10033251	ENSG00000133460.19	0.993812986862786
rs5760119	cg10033251	ENSG00000218537.1	0.995732781161181
rs5760120	cg10033251	ENSG00000218537.1	0.995732781161181
rs5751775	cg10033251	ENSG00000218537.1	0.995732781161181
rs377412767	cg10033251	ENSG00000224205.1	0.983303503736625
rs140280	cg10033251	ENSG00000224205.1	0.983303503736625
rs2253552	cg10033251	ENSG00000224205.1	0.983303503736625
rs5760119	cg10033251	ENSG00000225282.1	0.996708744311116
rs5760120	cg10033251	ENSG00000225282.1	0.996708744311116
rs5760119	cg10033251	ENSG00000240972.1	0.996715879312911
rs5760120	cg10033251	ENSG00000240972.1	0.996715879312911
rs5751775	cg10033251	ENSG00000272787.1	0.990001118780426
rs5760119	cg10033251	ENSG00000272787.1	0.990001118780426
rs5760119	cg10033251	ENSG00000273295.1	0.996742114151103
rs5760120	cg10033251	ENSG00000273295.1	0.996742114151103
rs168674	cg08986950	ENSG00000164307.12	0.961494067441394
rs246453	cg08986950	ENSG00000164307.12	0.961494067441394
rs246454	cg08986950	ENSG00000164307.12	0.961494067441394
rs246455	cg08986950	ENSG00000164307.12	0.961494067441394
rs246456	cg08986950	ENSG00000164307.12	0.961494067441394
rs27529	cg08986950	ENSG00000164307.12	0.961494067441394
rs27710	cg08986950	ENSG00000164307.12	0.961494067441394
rs30187	cg08986950	ENSG00000164307.12	0.961494067441394
rs30378	cg08986950	ENSG00000164307.12	0.961494067441394
rs30379	cg08986950	ENSG00000164307.12	0.961494067441394
rs30380	cg08986950	ENSG00000164307.12	0.961494067441394
rs469758	cg08986950	ENSG00000164307.12	0.961494067441394
rs151964	cg08986950	ENSG00000164307.12	0.961494067441394
rs469783	cg08986950	ENSG00000164308.16	0.995685053980502
rs28049	cg08986950	ENSG00000164308.16	0.995685053980502
rs173491	cg08986950	ENSG00000164308.16	0.995685053980502
rs27619	cg08986950	ENSG00000164308.16	0.995685053980502
rs26510	cg08986950	ENSG00000248734.2	0.94130854317159
rs151964	cg08986950	ENSG00000248734.2	0.94130854317159
rs168674	cg08986950	ENSG00000248734.2	0.94130854317159
rs246453	cg08986950	ENSG00000248734.2	0.94130854317159
rs246454	cg08986950	ENSG00000248734.2	0.94130854317159
rs246455	cg08986950	ENSG00000248734.2	0.94130854317159
rs246456	cg08986950	ENSG00000248734.2	0.94130854317159
rs27529	cg08986950	ENSG00000248734.2	0.94130854317159
rs27710	cg08986950	ENSG00000248734.2	0.94130854317159
rs30187	cg08986950	ENSG00000248734.2	0.94130854317159
rs30378	cg08986950	ENSG00000248734.2	0.94130854317159
rs30379	cg08986950	ENSG00000248734.2	0.94130854317159
rs30380	cg08986950	ENSG00000248734.2	0.94130854317159
rs469758	cg08986950	ENSG00000248734.2	0.94130854317159
rs151964	cg08986950	ENSG00000272109.1	0.958059259857541
rs26498	cg08986950	ENSG00000272109.1	0.958059259857541
rs149189	cg08986950	ENSG00000272109.1	0.958059259857541
rs26495	cg08986950	ENSG00000272109.1	0.958059259857541
rs30334	cg08986950	ENSG00000272109.1	0.958059259857541
rs151940	cg08986950	ENSG00000272109.1	0.958059259857541
rs27045	cg08986950	ENSG00000272109.1	0.958059259857541
rs26496	cg08986950	ENSG00000272109.1	0.958059259857541
rs168674	cg08986950	ENSG00000272109.1	0.958059259857541
rs246453	cg08986950	ENSG00000272109.1	0.958059259857541
rs246454	cg08986950	ENSG00000272109.1	0.958059259857541
rs246455	cg08986950	ENSG00000272109.1	0.958059259857541
rs246456	cg08986950	ENSG00000272109.1	0.958059259857541
rs27529	cg08986950	ENSG00000272109.1	0.958059259857541
rs27710	cg08986950	ENSG00000272109.1	0.958059259857541
rs30187	cg08986950	ENSG00000272109.1	0.958059259857541
rs30378	cg08986950	ENSG00000272109.1	0.958059259857541
rs30379	cg08986950	ENSG00000272109.1	0.958059259857541
rs30380	cg08986950	ENSG00000272109.1	0.958059259857541
rs469758	cg08986950	ENSG00000272109.1	0.958059259857541
rs26497	cg08986950	ENSG00000272109.1	0.958059259857541
rs27434	cg08986950	ENSG00000272109.1	0.958059259857541
rs27640	cg08986950	ENSG00000272109.1	0.958059259857541
rs26500	cg08986950	ENSG00000272109.1	0.958059259857541
rs26510	cg08986950	ENSG00000272109.1	0.958059259857541
rs28333	cg08986950	ENSG00000272109.1	0.958059259857541
rs30185	cg08986950	ENSG00000272109.1	0.958059259857541
rs30186	cg08986950	ENSG00000272109.1	0.958059259857541
rs469367	cg08986950	ENSG00000272109.1	0.958059259857541
rs26512	cg08986950	ENSG00000272109.1	0.958059259857541
rs467735	cg08986950	ENSG00000272109.1	0.958059259857541
rs469674	cg08986950	ENSG00000272109.1	0.958059259857541
rs26489	cg08986950	ENSG00000272109.1	0.958059259857541
rs26490	cg08986950	ENSG00000272109.1	0.958059259857541
rs26491	cg08986950	ENSG00000272109.1	0.958059259857541
rs1110446	cg00233257	ENSG00000181126.13	0.998926386234425
rs2240071	cg00233257	ENSG00000181126.13	0.998926386234425
rs1150742	cg00233257	ENSG00000204616.10	0.934720304625291
rs1150741	cg00233257	ENSG00000204616.10	0.934720304625291
rs1245371	cg00233257	ENSG00000204616.10	0.934720304625291
rs259943	cg00233257	ENSG00000204616.10	0.934720304625291
rs1110446	cg00233257	ENSG00000230521.1	0.916379409594626
rs2240071	cg00233257	ENSG00000230521.1	0.916379409594626
rs9261355	cg00233257	ENSG00000230795.3	0.883670570895677
rs1150735	cg00233257	ENSG00000230795.3	0.883670570895677
rs1150736	cg00233257	ENSG00000230795.3	0.883670570895677
rs1150742	cg00233257	ENSG00000273340.1	0.950588189899777
rs1150741	cg00233257	ENSG00000273340.1	0.950588189899777
rs1245371	cg00233257	ENSG00000273340.1	0.950588189899777
rs259943	cg00233257	ENSG00000273340.1	0.950588189899777
rs35681	cg11030744	ENSG00000240288.7	0.994621860173794
rs35682	cg11030744	ENSG00000240288.7	0.994621860173794
rs3829154	cg09219688	ENSG00000134463.14	0.99456741394022
rs11257290	cg09219688	ENSG00000134463.14	0.99456741394022
rs10795882	cg09219688	ENSG00000134463.14	0.99456741394022
rs10752227	cg09219688	ENSG00000134463.14	0.99456741394022
rs28562930	cg02891314	ENSG00000050748.17	0.95339275832972
rs1363516	cg02891314	ENSG00000050748.17	0.95339275832972
rs3749791	cg02891314	ENSG00000050748.17	0.95339275832972
rs11738309	cg02891314	ENSG00000050748.17	0.95339275832972
rs918482	cg02891314	ENSG00000050748.17	0.95339275832972
rs12740374	cg03301213	ENSG00000134222.16	0.979124234939689
rs12740374	cg03301213	ENSG00000134243.11	0.9749854592522
rs629301	cg03301213	ENSG00000143028.8	0.98108040582384
rs646776	cg03301213	ENSG00000143028.8	0.98108040582384
rs7528419	cg03301213	ENSG00000143028.8	0.98108040582384
rs660240	cg03301213	ENSG00000143028.8	0.98108040582384
rs12740374	cg03301213	ENSG00000143028.8	0.98108040582384
rs611917	cg03301213	ENSG00000143028.8	0.98108040582384
rs12740374	cg03301213	ENSG00000143126.7	0.979182762351632
rs611917	cg03301213	ENSG00000162650.16	0.985529105393189
rs629301	cg03301213	ENSG00000162650.16	0.985529105393189
rs646776	cg03301213	ENSG00000162650.16	0.985529105393189
rs660240	cg03301213	ENSG00000162650.16	0.985529105393189
rs7528419	cg03301213	ENSG00000162650.16	0.985529105393189
rs12740374	cg03301213	ENSG00000162650.16	0.985529105393189
rs3131880	cg16885113	ENSG00000273340.1	0.956502510260414
rs11676323	cg11985480	ENSG00000115274.14	0.956123673273301
rs10779958	cg11985480	ENSG00000115274.14	0.956123673273301
rs2231250	cg11985480	ENSG00000115274.14	0.956123673273301
rs2240443	cg11985480	ENSG00000115274.14	0.956123673273301
rs1047911	cg11985480	ENSG00000115274.14	0.956123673273301
rs1063588	cg11985480	ENSG00000115274.14	0.956123673273301
rs13390859	cg11985480	ENSG00000115274.14	0.956123673273301
rs8469	cg11985480	ENSG00000115274.14	0.956123673273301
rs7579331	cg11985480	ENSG00000115274.14	0.956123673273301
rs7605410	cg11985480	ENSG00000115274.14	0.956123673273301
rs1859734	cg11985480	ENSG00000115274.14	0.956123673273301
rs6546909	cg11985480	ENSG00000115274.14	0.956123673273301
rs1859735	cg11985480	ENSG00000115274.14	0.956123673273301
rs2268417	cg11985480	ENSG00000115274.14	0.956123673273301
rs3806607	cg11985480	ENSG00000115274.14	0.956123673273301
rs12621712	cg11985480	ENSG00000115274.14	0.956123673273301
rs2268416	cg11985480	ENSG00000115274.14	0.956123673273301
rs2268417	cg11985480	ENSG00000115275.11	0.892531723565257
rs2270016	cg11985480	ENSG00000115275.11	0.892531723565257
rs12621712	cg11985480	ENSG00000115275.11	0.892531723565257
rs2268416	cg11985480	ENSG00000115275.11	0.892531723565257
rs2301984	cg11985480	ENSG00000115275.11	0.892531723565257
rs2284708	cg11985480	ENSG00000115275.11	0.892531723565257
rs6746854	cg11985480	ENSG00000115275.11	0.892531723565257
rs7605410	cg11985480	ENSG00000115275.11	0.892531723565257
rs7579331	cg11985480	ENSG00000115275.11	0.892531723565257
rs11676733	cg11985480	ENSG00000115275.11	0.892531723565257
rs3755446	cg11985480	ENSG00000115275.11	0.892531723565257
rs61019164	cg11985480	ENSG00000115275.11	0.892531723565257
rs6707475	cg11985480	ENSG00000115275.11	0.892531723565257
rs1047911	cg11985480	ENSG00000115275.11	0.892531723565257
rs1063588	cg11985480	ENSG00000115275.11	0.892531723565257
rs1859735	cg11985480	ENSG00000115275.11	0.892531723565257
rs13390859	cg11985480	ENSG00000115275.11	0.892531723565257
rs8469	cg11985480	ENSG00000115275.11	0.892531723565257
rs3755445	cg11985480	ENSG00000115275.11	0.892531723565257
rs2240443	cg11985480	ENSG00000115275.11	0.892531723565257
rs28704103	cg03192273	ENSG00000196743.8	0.96627541932642
rs2338201	cg10793472	ENSG00000197747.8	0.98306201428962
rs1060870	cg10793472	ENSG00000197747.8	0.98306201428962
rs10788817	cg10793472	ENSG00000197747.8	0.98306201428962
rs11204914	cg10793472	ENSG00000197747.8	0.98306201428962
rs12067594	cg10793472	ENSG00000197747.8	0.98306201428962
rs6685187	cg10793472	ENSG00000197747.8	0.98306201428962
rs6698740	cg10793472	ENSG00000197747.8	0.98306201428962
rs9943281	cg10793472	ENSG00000197747.8	0.98306201428962
rs3749792	cg23248424	ENSG00000050748.17	0.922382646372046
rs77391006	cg23248424	ENSG00000050748.17	0.922382646372046
rs79427708	cg23248424	ENSG00000050748.17	0.922382646372046
rs918483	cg23248424	ENSG00000050748.17	0.922382646372046
rs11747155	cg23248424	ENSG00000050748.17	0.922382646372046
rs56300212	cg15831967	ENSG00000198265.11	0.969716007748657
rs28767258	cg15831967	ENSG00000198265.11	0.969716007748657
rs7405900	cg15831967	ENSG00000198265.11	0.969716007748657
rs11079685	cg15831967	ENSG00000198265.11	0.969716007748657
rs7217661	cg15831967	ENSG00000198265.11	0.969716007748657
rs60881204	cg15831967	ENSG00000198265.11	0.969716007748657
rs35258773	cg15831967	ENSG00000198265.11	0.969716007748657
rs7215902	cg15831967	ENSG00000198265.11	0.969716007748657
rs7530100	cg04798314	ENSG00000162852.13	0.993382820032391
rs2275265	cg04798314	ENSG00000162852.13	0.993382820032391
rs7250227	cg20962297	ENSG00000160961.11	0.974775921350255
rs10404773	cg20962297	ENSG00000160961.11	0.974775921350255
rs55909164	cg20962297	ENSG00000160961.11	0.974775921350255
rs9270911	cg07984380	ENSG00000179344.16	0.85244911719504
rs78294251	cg07984380	ENSG00000196126.11	0.952263000257158
rs9271480	cg07984380	ENSG00000196126.11	0.952263000257158
rs9270560	cg07984380	ENSG00000204301.6	0.962079499105773
rs9270585	cg07984380	ENSG00000204301.6	0.962079499105773
rs9270588	cg07984380	ENSG00000204301.6	0.962079499105773
rs9270648	cg07984380	ENSG00000231852.6	0.886156201737984
rs9271097	cg07984380	ENSG00000231852.6	0.886156201737984
rs9271098	cg07984380	ENSG00000231852.6	0.886156201737984
rs9271096	cg07984380	ENSG00000231852.6	0.886156201737984
rs4959030	cg07984380	ENSG00000231852.6	0.886156201737984
rs4959108	cg07984380	ENSG00000231852.6	0.886156201737984
rs9271687	cg07984380	ENSG00000231852.6	0.886156201737984
rs3104391	cg07984380	ENSG00000231852.6	0.886156201737984
rs3104392	cg07984380	ENSG00000231852.6	0.886156201737984
rs4607429	cg07984380	ENSG00000248290.1	0.8126928171875
rs9271538	cg07984380	ENSG00000248290.1	0.8126928171875
rs9271537	cg07984380	ENSG00000248290.1	0.8126928171875
rs9270505	cg07984380	ENSG00000248290.1	0.8126928171875
rs9270555	cg07984380	ENSG00000248290.1	0.8126928171875
rs4607429	cg07984380	ENSG00000250535.1	0.839562353129342
rs9271537	cg07984380	ENSG00000250535.1	0.839562353129342
rs9271459	cg07984380	ENSG00000250535.1	0.839562353129342
rs9271500	cg07984380	ENSG00000250535.1	0.839562353129342
rs2278043	cg01733572	ENSG00000103168.16	0.981285498197907
rs3803643	cg01733572	ENSG00000103168.16	0.981285498197907
rs34693209	cg01733572	ENSG00000103168.16	0.981285498197907
rs3803643	cg01733572	ENSG00000154099.17	0.971527431281137
rs34693209	cg01733572	ENSG00000154099.17	0.971527431281137
rs12597782	cg01733572	ENSG00000154099.17	0.971527431281137
rs2278043	cg01733572	ENSG00000154099.17	0.971527431281137
rs11149630	cg01733572	ENSG00000154099.17	0.971527431281137
rs8692	cg01733572	ENSG00000154099.17	0.971527431281137
rs3815814	cg01733572	ENSG00000154099.17	0.971527431281137
rs3818626	cg11148251	ENSG00000136824.18	0.955316941860281
rs4742904	cg11148251	ENSG00000136824.18	0.955316941860281
rs726203	cg11148251	ENSG00000136824.18	0.955316941860281
rs2417485	cg11148251	ENSG00000136824.18	0.955316941860281
rs6479215	cg11148251	ENSG00000136824.18	0.955316941860281
rs10820608	cg11148251	ENSG00000136824.18	0.955316941860281
rs7871759	cg11148251	ENSG00000136824.18	0.955316941860281
rs10125661	cg11148251	ENSG00000136824.18	0.955316941860281
rs10820605	cg11148251	ENSG00000136824.18	0.955316941860281
rs4743684	cg11148251	ENSG00000136824.18	0.955316941860281
rs2417487	cg11148251	ENSG00000136824.18	0.955316941860281
rs7854630	cg11148251	ENSG00000136824.18	0.955316941860281
rs1026181	cg11148251	ENSG00000136824.18	0.955316941860281
rs7350148	cg11148251	ENSG00000136824.18	0.955316941860281
rs10761010	cg11148251	ENSG00000136824.18	0.955316941860281
rs10820599	cg11148251	ENSG00000136824.18	0.955316941860281
rs10820600	cg11148251	ENSG00000136824.18	0.955316941860281
rs3739736	cg11148251	ENSG00000136824.18	0.955316941860281
rs3739737	cg11148251	ENSG00000136824.18	0.955316941860281
rs3818625	cg11148251	ENSG00000136824.18	0.955316941860281
rs4742905	cg11148251	ENSG00000136824.18	0.955316941860281
rs10824090	cg11480019	ENSG00000156110.13	0.957160417803923
rs10824098	cg11480019	ENSG00000156110.13	0.957160417803923
rs10824100	cg11480019	ENSG00000156110.13	0.957160417803923
rs12356618	cg11480019	ENSG00000156110.13	0.957160417803923
rs145061509	cg11480019	ENSG00000156110.13	0.957160417803923
rs4745740	cg11480019	ENSG00000156110.13	0.957160417803923
rs4746179	cg11480019	ENSG00000156110.13	0.957160417803923
rs10762583	cg11480019	ENSG00000156110.13	0.957160417803923
rs10824112	cg11480019	ENSG00000156110.13	0.957160417803923
rs10824114	cg11480019	ENSG00000156110.13	0.957160417803923
rs11000924	cg11480019	ENSG00000156110.13	0.957160417803923
rs11000931	cg11480019	ENSG00000156110.13	0.957160417803923
rs111704178	cg11480019	ENSG00000156110.13	0.957160417803923
rs12252705	cg11480019	ENSG00000156110.13	0.957160417803923
rs6480723	cg11480019	ENSG00000156110.13	0.957160417803923
rs7096553	cg11480019	ENSG00000156110.13	0.957160417803923
rs7922519	cg11480019	ENSG00000156110.13	0.957160417803923
rs4746177	cg11480019	ENSG00000156110.13	0.957160417803923
rs1563788	cg25279747	ENSG00000146215.13	0.977861148276713
rs550268	cg04898035	ENSG00000253671.1	0.934260580039901
rs392033	cg04898035	ENSG00000253671.1	0.934260580039901
rs413379	cg04898035	ENSG00000253671.1	0.934260580039901
rs420416	cg04898035	ENSG00000253671.1	0.934260580039901
rs411316	cg04898035	ENSG00000253671.1	0.934260580039901
rs471041	cg04898035	ENSG00000253671.1	0.934260580039901
rs2134310	cg04898035	ENSG00000253671.1	0.934260580039901
rs493250	cg04898035	ENSG00000253671.1	0.934260580039901
rs10102857	cg04898035	ENSG00000253671.1	0.934260580039901
rs414703	cg04898035	ENSG00000253671.1	0.934260580039901
rs478036	cg04898035	ENSG00000253671.1	0.934260580039901
rs11781440	cg04898035	ENSG00000253671.1	0.934260580039901
rs231214	cg18805164	ENSG00000004777.18	0.977975342273771
rs7257467	cg18805164	ENSG00000004777.18	0.977975342273771
rs807480	cg18805164	ENSG00000004777.18	0.977975342273771
rs807481	cg18805164	ENSG00000004777.18	0.977975342273771
rs807482	cg18805164	ENSG00000004777.18	0.977975342273771
rs807486	cg18805164	ENSG00000004777.18	0.977975342273771
rs807487	cg18805164	ENSG00000004777.18	0.977975342273771
rs809418	cg18805164	ENSG00000004777.18	0.977975342273771
rs231235	cg18805164	ENSG00000004777.18	0.977975342273771
rs807489	cg18805164	ENSG00000004777.18	0.977975342273771
rs120959	cg18805164	ENSG00000004777.18	0.977975342273771
rs231226	cg18805164	ENSG00000004777.18	0.977975342273771
rs231227	cg18805164	ENSG00000004777.18	0.977975342273771
rs231221	cg18805164	ENSG00000004777.18	0.977975342273771
rs231222	cg18805164	ENSG00000004777.18	0.977975342273771
rs231223	cg18805164	ENSG00000004777.18	0.977975342273771
rs231230	cg18805164	ENSG00000004777.18	0.977975342273771
rs231229	cg18805164	ENSG00000004777.18	0.977975342273771
rs231214	cg18805164	ENSG00000105672.14	0.899365102321909
rs7257467	cg18805164	ENSG00000105672.14	0.899365102321909
rs807480	cg18805164	ENSG00000105672.14	0.899365102321909
rs807481	cg18805164	ENSG00000105672.14	0.899365102321909
rs807482	cg18805164	ENSG00000105672.14	0.899365102321909
rs807486	cg18805164	ENSG00000105672.14	0.899365102321909
rs807487	cg18805164	ENSG00000105672.14	0.899365102321909
rs120960	cg18805164	ENSG00000105672.14	0.899365102321909
rs231236	cg18805164	ENSG00000105672.14	0.899365102321909
rs231235	cg18805164	ENSG00000105672.14	0.899365102321909
rs231221	cg18805164	ENSG00000105672.14	0.899365102321909
rs231222	cg18805164	ENSG00000105672.14	0.899365102321909
rs807489	cg18805164	ENSG00000105672.14	0.899365102321909
rs120959	cg18805164	ENSG00000105672.14	0.899365102321909
rs231226	cg18805164	ENSG00000105672.14	0.899365102321909
rs231227	cg18805164	ENSG00000105672.14	0.899365102321909
rs809418	cg18805164	ENSG00000105672.14	0.899365102321909
rs231230	cg18805164	ENSG00000105672.14	0.899365102321909
rs231229	cg18805164	ENSG00000105672.14	0.899365102321909
rs231216	cg18805164	ENSG00000161265.14	0.984840176518604
rs807489	cg18805164	ENSG00000161265.14	0.984840176518604
rs231222	cg18805164	ENSG00000161265.14	0.984840176518604
rs7257467	cg18805164	ENSG00000161265.14	0.984840176518604
rs807480	cg18805164	ENSG00000161265.14	0.984840176518604
rs807481	cg18805164	ENSG00000161265.14	0.984840176518604
rs807482	cg18805164	ENSG00000161265.14	0.984840176518604
rs807486	cg18805164	ENSG00000161265.14	0.984840176518604
rs807487	cg18805164	ENSG00000161265.14	0.984840176518604
rs231235	cg18805164	ENSG00000161265.14	0.984840176518604
rs231223	cg18805164	ENSG00000161265.14	0.984840176518604
rs231229	cg18805164	ENSG00000161265.14	0.984840176518604
rs231232	cg18805164	ENSG00000161265.14	0.984840176518604
rs807491	cg18805164	ENSG00000161265.14	0.984840176518604
rs120959	cg18805164	ENSG00000161265.14	0.984840176518604
rs231226	cg18805164	ENSG00000161265.14	0.984840176518604
rs231227	cg18805164	ENSG00000161265.14	0.984840176518604
rs9973765	cg09990169	ENSG00000172478.17	0.821038433515811
rs4630763	cg09990169	ENSG00000172478.17	0.821038433515811
rs12105931	cg09990169	ENSG00000172478.17	0.821038433515811
rs6734159	cg09990169	ENSG00000172478.17	0.821038433515811
rs11685899	cg09990169	ENSG00000172482.4	0.984288760404121
rs35504295	cg09990169	ENSG00000172482.4	0.984288760404121
rs35885627	cg09990169	ENSG00000172482.4	0.984288760404121
rs11677318	cg09990169	ENSG00000172482.4	0.984288760404121
rs11895030	cg09990169	ENSG00000172482.4	0.984288760404121
rs4234094	cg09990169	ENSG00000172482.4	0.984288760404121
rs4630763	cg09990169	ENSG00000172482.4	0.984288760404121
rs6505219	cg08896939	ENSG00000263531.1	0.993754591686082
rs9797112	cg08896939	ENSG00000263531.1	0.993754591686082
rs2535253	cg06032337	ENSG00000181126.13	0.979298096732778
rs3129057	cg06032337	ENSG00000181126.13	0.979298096732778
rs385492	cg06032337	ENSG00000181126.13	0.979298096732778
rs7767671	cg06032337	ENSG00000204622.11	0.959204779438086
rs2394661	cg06032337	ENSG00000204622.11	0.959204779438086
rs2735062	cg06032337	ENSG00000204642.13	0.978932223388518
rs4248137	cg06032337	ENSG00000204642.13	0.978932223388518
rs4248138	cg06032337	ENSG00000204642.13	0.978932223388518
rs6457009	cg06032337	ENSG00000204642.13	0.978932223388518
rs3871467	cg06032337	ENSG00000204642.13	0.978932223388518
rs3129033	cg06032337	ENSG00000204644.9	0.944644647853306
rs1610591	cg06032337	ENSG00000206341.7	0.922422239096628
rs1611364	cg06032337	ENSG00000206341.7	0.922422239096628
rs2394661	cg06032337	ENSG00000206503.12	0.891942628037348
rs7762253	cg06032337	ENSG00000206503.12	0.891942628037348
rs734258	cg06032337	ENSG00000206503.12	0.891942628037348
rs3129088	cg06032337	ENSG00000230521.1	0.911679101960421
rs3129089	cg06032337	ENSG00000230521.1	0.911679101960421
rs2262263	cg06032337	ENSG00000230521.1	0.911679101960421
rs7774576	cg06032337	ENSG00000230521.1	0.911679101960421
rs3129033	cg06032337	ENSG00000230795.3	0.999385723660254
rs2394658	cg06032337	ENSG00000235821.1	0.87596859344362
rs2894113	cg06032337	ENSG00000235821.1	0.87596859344362
rs3094736	cg06032337	ENSG00000235821.1	0.87596859344362
rs3116808	cg06032337	ENSG00000235821.1	0.87596859344362
rs3116809	cg06032337	ENSG00000235821.1	0.87596859344362
rs3116810	cg06032337	ENSG00000235821.1	0.87596859344362
rs3117317	cg06032337	ENSG00000235821.1	0.87596859344362
rs3131878	cg06032337	ENSG00000235821.1	0.87596859344362
rs3131885	cg06032337	ENSG00000235821.1	0.87596859344362
rs427236	cg06032337	ENSG00000235821.1	0.87596859344362
rs3131880	cg06032337	ENSG00000235821.1	0.87596859344362
rs3129091	cg06032337	ENSG00000273340.1	0.930058764647381
rs3129033	cg06032337	ENSG00000281831.1	0.95300688387754
rs3129088	cg06032337	ENSG00000281831.1	0.95300688387754
rs3129089	cg06032337	ENSG00000281831.1	0.95300688387754
rs3129053	cg06032337	ENSG00000281831.1	0.95300688387754
rs385354	cg06032337	ENSG00000281831.1	0.95300688387754
rs430133	cg06032337	ENSG00000281831.1	0.95300688387754
rs3095288	cg06032337	ENSG00000281831.1	0.95300688387754
rs3117293	cg06032337	ENSG00000281831.1	0.95300688387754
rs6956179	cg11661639	ENSG00000179406.7	0.952849768106252
rs6460292	cg11661639	ENSG00000179406.7	0.952849768106252
rs6460291	cg11661639	ENSG00000179406.7	0.952849768106252
rs1002053	cg11661639	ENSG00000179406.7	0.952849768106252
rs811880	cg11661639	ENSG00000179406.7	0.952849768106252
rs1643395	cg11661639	ENSG00000179406.7	0.952849768106252
rs3935391	cg11661639	ENSG00000179406.7	0.952849768106252
rs709595	cg11661639	ENSG00000179406.7	0.952849768106252
rs778723	cg11661639	ENSG00000179406.7	0.952849768106252
rs778727	cg11661639	ENSG00000179406.7	0.952849768106252
rs11765965	cg11661639	ENSG00000179406.7	0.952849768106252
rs1643388	cg11661639	ENSG00000179406.7	0.952849768106252
rs1695815	cg11661639	ENSG00000179406.7	0.952849768106252
rs3815685	cg11661639	ENSG00000179406.7	0.952849768106252
rs778682	cg11661639	ENSG00000179406.7	0.952849768106252
rs778685	cg11661639	ENSG00000179406.7	0.952849768106252
rs778721	cg11661639	ENSG00000179406.7	0.952849768106252
rs778722	cg11661639	ENSG00000179406.7	0.952849768106252
rs778726	cg11661639	ENSG00000179406.7	0.952849768106252
rs778689	cg11661639	ENSG00000179406.7	0.952849768106252
rs6460290	cg11661639	ENSG00000179406.7	0.952849768106252
rs709596	cg11661639	ENSG00000179406.7	0.952849768106252
rs10215948	cg11661639	ENSG00000179406.7	0.952849768106252
rs55748098	cg11661639	ENSG00000179406.7	0.952849768106252
rs7791891	cg11661639	ENSG00000179406.7	0.952849768106252
rs2036264	cg11661639	ENSG00000179406.7	0.952849768106252
rs7783613	cg11661639	ENSG00000179406.7	0.952849768106252
rs9969301	cg11661639	ENSG00000179406.7	0.952849768106252
rs6956179	cg11661639	ENSG00000224316.1	0.925345514085858
rs6460292	cg11661639	ENSG00000224316.1	0.925345514085858
rs6460291	cg11661639	ENSG00000224316.1	0.925345514085858
rs1002053	cg11661639	ENSG00000224316.1	0.925345514085858
rs811880	cg11661639	ENSG00000224316.1	0.925345514085858
rs9969301	cg11661639	ENSG00000224316.1	0.925345514085858
rs1643395	cg11661639	ENSG00000224316.1	0.925345514085858
rs3935391	cg11661639	ENSG00000224316.1	0.925345514085858
rs709595	cg11661639	ENSG00000224316.1	0.925345514085858
rs778723	cg11661639	ENSG00000224316.1	0.925345514085858
rs778727	cg11661639	ENSG00000224316.1	0.925345514085858
rs11765965	cg11661639	ENSG00000224316.1	0.925345514085858
rs1643388	cg11661639	ENSG00000224316.1	0.925345514085858
rs1695815	cg11661639	ENSG00000224316.1	0.925345514085858
rs3815685	cg11661639	ENSG00000224316.1	0.925345514085858
rs778682	cg11661639	ENSG00000224316.1	0.925345514085858
rs778685	cg11661639	ENSG00000224316.1	0.925345514085858
rs778721	cg11661639	ENSG00000224316.1	0.925345514085858
rs778722	cg11661639	ENSG00000224316.1	0.925345514085858
rs6956179	cg11661639	ENSG00000226824.6	0.990012466764653
rs12670811	cg11661639	ENSG00000228409.6	0.948299899165125
rs112527889	cg11661639	ENSG00000228409.6	0.948299899165125
rs1909508	cg11661639	ENSG00000228409.6	0.948299899165125
rs7783889	cg11661639	ENSG00000228409.6	0.948299899165125
rs7801332	cg11661639	ENSG00000228409.6	0.948299899165125
rs10950036	cg11661639	ENSG00000228409.6	0.948299899165125
rs11767262	cg11661639	ENSG00000228409.6	0.948299899165125
rs66594357	cg11661639	ENSG00000228409.6	0.948299899165125
rs12668269	cg11661639	ENSG00000228409.6	0.948299899165125
rs709596	cg11661639	ENSG00000230189.7	0.896553751635116
rs6460290	cg11661639	ENSG00000230189.7	0.896553751635116
rs778724	cg11661639	ENSG00000230189.7	0.896553751635116
rs6956179	cg11661639	ENSG00000230189.7	0.896553751635116
rs10255397	cg11661639	ENSG00000230189.7	0.896553751635116
rs4078376	cg11661639	ENSG00000230189.7	0.896553751635116
rs4623294	cg11661639	ENSG00000230189.7	0.896553751635116
rs10240949	cg11661639	ENSG00000230189.7	0.896553751635116
rs2036263	cg11661639	ENSG00000230189.7	0.896553751635116
rs2901155	cg11661639	ENSG00000230189.7	0.896553751635116
rs6959268	cg11661639	ENSG00000230189.7	0.896553751635116
rs7782704	cg11661639	ENSG00000230189.7	0.896553751635116
rs778734	cg11661639	ENSG00000230189.7	0.896553751635116
rs11769079	cg11661639	ENSG00000230189.7	0.896553751635116
rs1643393	cg11661639	ENSG00000230189.7	0.896553751635116
rs1695820	cg11661639	ENSG00000230189.7	0.896553751635116
rs778680	cg11661639	ENSG00000230189.7	0.896553751635116
rs778684	cg11661639	ENSG00000230189.7	0.896553751635116
rs10224872	cg11661639	ENSG00000230189.7	0.896553751635116
rs10261398	cg11661639	ENSG00000230189.7	0.896553751635116
rs7781880	cg11661639	ENSG00000230189.7	0.896553751635116
rs937493	cg11661639	ENSG00000230189.7	0.896553751635116
rs937494	cg11661639	ENSG00000230189.7	0.896553751635116
rs949930	cg11661639	ENSG00000230189.7	0.896553751635116
rs778728	cg11661639	ENSG00000230189.7	0.896553751635116
rs1000464	cg11661639	ENSG00000230189.7	0.896553751635116
rs4236208	cg11661639	ENSG00000230189.7	0.896553751635116
rs778731	cg11661639	ENSG00000230189.7	0.896553751635116
rs778686	cg11661639	ENSG00000230189.7	0.896553751635116
rs2909688	cg11661639	ENSG00000230189.7	0.896553751635116
rs1002053	cg11661639	ENSG00000230189.7	0.896553751635116
rs1643395	cg11661639	ENSG00000230189.7	0.896553751635116
rs3935391	cg11661639	ENSG00000230189.7	0.896553751635116
rs709595	cg11661639	ENSG00000230189.7	0.896553751635116
rs778723	cg11661639	ENSG00000230189.7	0.896553751635116
rs778727	cg11661639	ENSG00000230189.7	0.896553751635116
rs811880	cg11661639	ENSG00000230189.7	0.896553751635116
rs6460292	cg11661639	ENSG00000230189.7	0.896553751635116
rs11765965	cg11661639	ENSG00000230189.7	0.896553751635116
rs1643388	cg11661639	ENSG00000230189.7	0.896553751635116
rs1695815	cg11661639	ENSG00000230189.7	0.896553751635116
rs3815685	cg11661639	ENSG00000230189.7	0.896553751635116
rs778682	cg11661639	ENSG00000230189.7	0.896553751635116
rs778685	cg11661639	ENSG00000230189.7	0.896553751635116
rs778721	cg11661639	ENSG00000230189.7	0.896553751635116
rs778722	cg11661639	ENSG00000230189.7	0.896553751635116
rs778726	cg11661639	ENSG00000230189.7	0.896553751635116
rs10228885	cg11661639	ENSG00000230189.7	0.896553751635116
rs10447522	cg11661639	ENSG00000230189.7	0.896553751635116
rs2088655	cg11661639	ENSG00000230189.7	0.896553751635116
rs3893216	cg11661639	ENSG00000230189.7	0.896553751635116
rs6460287	cg11661639	ENSG00000230189.7	0.896553751635116
rs6958294	cg11661639	ENSG00000230189.7	0.896553751635116
rs7783779	cg11661639	ENSG00000230189.7	0.896553751635116
rs6460291	cg11661639	ENSG00000230189.7	0.896553751635116
rs10215948	cg11661639	ENSG00000230189.7	0.896553751635116
rs55748098	cg11661639	ENSG00000230189.7	0.896553751635116
rs7791891	cg11661639	ENSG00000230189.7	0.896553751635116
rs2088653	cg11661639	ENSG00000230189.7	0.896553751635116
rs6979452	cg11661639	ENSG00000230189.7	0.896553751635116
rs778736	cg11661639	ENSG00000230189.7	0.896553751635116
rs9969301	cg11661639	ENSG00000230189.7	0.896553751635116
rs778689	cg11661639	ENSG00000230189.7	0.896553751635116
rs4149468	cg11661639	ENSG00000230295.1	0.896385022375988
rs778683	cg11661639	ENSG00000230295.1	0.896385022375988
rs778687	cg11661639	ENSG00000230295.1	0.896385022375988
rs4718334	cg11661639	ENSG00000230295.1	0.896385022375988
rs10247526	cg11661639	ENSG00000230295.1	0.896385022375988
rs778733	cg11661639	ENSG00000230295.1	0.896385022375988
rs778732	cg11661639	ENSG00000230295.1	0.896385022375988
rs10246556	cg11661639	ENSG00000230295.1	0.896385022375988
rs10807702	cg11661639	ENSG00000230295.1	0.896385022375988
rs1392104	cg11661639	ENSG00000230295.1	0.896385022375988
rs4718333	cg11661639	ENSG00000230295.1	0.896385022375988
rs6958420	cg11661639	ENSG00000230295.1	0.896385022375988
rs7792391	cg11661639	ENSG00000230295.1	0.896385022375988
rs1532573	cg11661639	ENSG00000230295.1	0.896385022375988
rs6956179	cg11661639	ENSG00000231234.2	0.952930485957769
rs6460292	cg11661639	ENSG00000231234.2	0.952930485957769
rs6460291	cg11661639	ENSG00000231234.2	0.952930485957769
rs778731	cg11661639	ENSG00000231234.2	0.952930485957769
rs1002053	cg11661639	ENSG00000231234.2	0.952930485957769
rs811880	cg11661639	ENSG00000231234.2	0.952930485957769
rs1643395	cg11661639	ENSG00000231234.2	0.952930485957769
rs3935391	cg11661639	ENSG00000231234.2	0.952930485957769
rs709595	cg11661639	ENSG00000231234.2	0.952930485957769
rs778723	cg11661639	ENSG00000231234.2	0.952930485957769
rs778727	cg11661639	ENSG00000231234.2	0.952930485957769
rs11765965	cg11661639	ENSG00000231234.2	0.952930485957769
rs1643388	cg11661639	ENSG00000231234.2	0.952930485957769
rs1695815	cg11661639	ENSG00000231234.2	0.952930485957769
rs3815685	cg11661639	ENSG00000231234.2	0.952930485957769
rs778682	cg11661639	ENSG00000231234.2	0.952930485957769
rs778685	cg11661639	ENSG00000231234.2	0.952930485957769
rs778721	cg11661639	ENSG00000231234.2	0.952930485957769
rs778722	cg11661639	ENSG00000231234.2	0.952930485957769
rs778726	cg11661639	ENSG00000231234.2	0.952930485957769
rs778689	cg11661639	ENSG00000231234.2	0.952930485957769
rs10215948	cg11661639	ENSG00000231234.2	0.952930485957769
rs55748098	cg11661639	ENSG00000231234.2	0.952930485957769
rs7791891	cg11661639	ENSG00000231234.2	0.952930485957769
rs9969301	cg11661639	ENSG00000231234.2	0.952930485957769
rs709596	cg11661639	ENSG00000231234.2	0.952930485957769
rs709597	cg11661639	ENSG00000231234.2	0.952930485957769
rs2036264	cg11661639	ENSG00000231234.2	0.952930485957769
rs7783613	cg11661639	ENSG00000231234.2	0.952930485957769
rs6460290	cg11661639	ENSG00000231234.2	0.952930485957769
rs778724	cg11661639	ENSG00000231234.2	0.952930485957769
rs2173570	cg11661639	ENSG00000231234.2	0.952930485957769
rs937495	cg11661639	ENSG00000231234.2	0.952930485957769
rs7794930	cg11661639	ENSG00000231234.2	0.952930485957769
rs10240949	cg11661639	ENSG00000231234.2	0.952930485957769
rs2036263	cg11661639	ENSG00000231234.2	0.952930485957769
rs2901155	cg11661639	ENSG00000231234.2	0.952930485957769
rs6959268	cg11661639	ENSG00000231234.2	0.952930485957769
rs7782704	cg11661639	ENSG00000231234.2	0.952930485957769
rs778734	cg11661639	ENSG00000231234.2	0.952930485957769
rs10255397	cg11661639	ENSG00000231234.2	0.952930485957769
rs709596	cg11661639	ENSG00000237310.1	0.8383025944444
rs10228885	cg11661639	ENSG00000237310.1	0.8383025944444
rs10447522	cg11661639	ENSG00000237310.1	0.8383025944444
rs2088655	cg11661639	ENSG00000237310.1	0.8383025944444
rs3893216	cg11661639	ENSG00000237310.1	0.8383025944444
rs6460287	cg11661639	ENSG00000237310.1	0.8383025944444
rs6958294	cg11661639	ENSG00000237310.1	0.8383025944444
rs7783779	cg11661639	ENSG00000237310.1	0.8383025944444
rs10250544	cg11661639	ENSG00000237310.1	0.8383025944444
rs10263690	cg11661639	ENSG00000237310.1	0.8383025944444
rs11984115	cg11661639	ENSG00000237310.1	0.8383025944444
rs12531677	cg11661639	ENSG00000237310.1	0.8383025944444
rs1532571	cg11661639	ENSG00000237310.1	0.8383025944444
rs2901152	cg11661639	ENSG00000237310.1	0.8383025944444
rs7798630	cg11661639	ENSG00000237310.1	0.8383025944444
rs778724	cg11661639	ENSG00000237310.1	0.8383025944444
rs6460290	cg11661639	ENSG00000237310.1	0.8383025944444
rs2088653	cg11661639	ENSG00000237310.1	0.8383025944444
rs6979452	cg11661639	ENSG00000237310.1	0.8383025944444
rs778736	cg11661639	ENSG00000237310.1	0.8383025944444
rs6460293	cg11661639	ENSG00000237310.1	0.8383025944444
rs1000464	cg11661639	ENSG00000237310.1	0.8383025944444
rs2909688	cg11661639	ENSG00000237310.1	0.8383025944444
rs778686	cg11661639	ENSG00000237310.1	0.8383025944444
rs10255397	cg11661639	ENSG00000237310.1	0.8383025944444
rs4078376	cg11661639	ENSG00000237310.1	0.8383025944444
rs4623294	cg11661639	ENSG00000237310.1	0.8383025944444
rs10224872	cg11661639	ENSG00000237310.1	0.8383025944444
rs10261398	cg11661639	ENSG00000237310.1	0.8383025944444
rs7781880	cg11661639	ENSG00000237310.1	0.8383025944444
rs937493	cg11661639	ENSG00000237310.1	0.8383025944444
rs937494	cg11661639	ENSG00000237310.1	0.8383025944444
rs949930	cg11661639	ENSG00000237310.1	0.8383025944444
rs11769079	cg11661639	ENSG00000237310.1	0.8383025944444
rs1643393	cg11661639	ENSG00000237310.1	0.8383025944444
rs1695820	cg11661639	ENSG00000237310.1	0.8383025944444
rs778680	cg11661639	ENSG00000237310.1	0.8383025944444
rs778684	cg11661639	ENSG00000237310.1	0.8383025944444
rs12668269	cg11661639	ENSG00000273142.1	0.868000878961226
rs1503073	cg15145296	ENSG00000114547.9	0.868148471326111
rs11919781	cg15145296	ENSG00000114547.9	0.868148471326111
rs3801472	cg09919756	ENSG00000127952.16	0.88320695643744
rs2058389	cg09919756	ENSG00000127952.16	0.88320695643744
rs6467960	cg09919756	ENSG00000127952.16	0.88320695643744
rs7777399	cg09919756	ENSG00000127952.16	0.88320695643744
rs5750501	cg03989125	ENSG00000128310.2	0.909096999419229
rs13911	cg03989125	ENSG00000128310.2	0.909096999419229
rs12333196	cg12858166	ENSG00000204257.14	0.941735029448286
rs111721461	cg12858166	ENSG00000204257.14	0.941735029448286
rs9296075	cg12858166	ENSG00000204257.14	0.941735029448286
rs59714158	cg12858166	ENSG00000204257.14	0.941735029448286
rs6924377	cg12858166	ENSG00000204257.14	0.941735029448286
rs6925184	cg12858166	ENSG00000204257.14	0.941735029448286
rs61205164	cg12858166	ENSG00000204257.14	0.941735029448286
rs11965740	cg12858166	ENSG00000204257.14	0.941735029448286
rs11965763	cg12858166	ENSG00000204257.14	0.941735029448286
rs2179914	cg12858166	ENSG00000204257.14	0.941735029448286
rs2179915	cg12858166	ENSG00000204257.14	0.941735029448286
rs56745622	cg12858166	ENSG00000204257.14	0.941735029448286
rs58081157	cg12858166	ENSG00000204257.14	0.941735029448286
rs60437385	cg12858166	ENSG00000204257.14	0.941735029448286
rs61581061	cg12858166	ENSG00000204257.14	0.941735029448286
rs6911848	cg12858166	ENSG00000204257.14	0.941735029448286
rs6914616	cg12858166	ENSG00000204257.14	0.941735029448286
rs6924545	cg12858166	ENSG00000204257.14	0.941735029448286
rs6936933	cg12858166	ENSG00000204257.14	0.941735029448286
rs9461839	cg12858166	ENSG00000204257.14	0.941735029448286
rs9500937	cg12858166	ENSG00000204257.14	0.941735029448286
rs9501270	cg12858166	ENSG00000204257.14	0.941735029448286
rs9501271	cg12858166	ENSG00000204257.14	0.941735029448286
rs9501272	cg12858166	ENSG00000204257.14	0.941735029448286
rs113456409	cg12858166	ENSG00000204257.14	0.941735029448286
rs17214657	cg12858166	ENSG00000204257.14	0.941735029448286
rs73402069	cg12858166	ENSG00000204257.14	0.941735029448286
rs7765682	cg12858166	ENSG00000204257.14	0.941735029448286
rs9501265	cg12858166	ENSG00000204257.14	0.941735029448286
rs9501267	cg12858166	ENSG00000204257.14	0.941735029448286
rs9500935	cg12858166	ENSG00000204257.14	0.941735029448286
rs1042634	cg12858166	ENSG00000204257.14	0.941735029448286
rs9276	cg12858166	ENSG00000204257.14	0.941735029448286
rs9461832	cg12858166	ENSG00000204257.14	0.941735029448286
rs9501266	cg12858166	ENSG00000204257.14	0.941735029448286
rs2567281	cg12858166	ENSG00000204257.14	0.941735029448286
rs6760	cg12858166	ENSG00000204257.14	0.941735029448286
rs6914329	cg12858166	ENSG00000204257.14	0.941735029448286
rs2465654	cg05911153	ENSG00000137709.9	0.950456843619761
rs531698	cg05911153	ENSG00000137709.9	0.950456843619761
rs10501811	cg18213661	ENSG00000110218.8	0.973352614516818
rs11825763	cg18213661	ENSG00000110218.8	0.973352614516818
rs11264472	cg01646665	ENSG00000160781.15	0.957545208783407
rs2296374	cg01646665	ENSG00000160781.15	0.957545208783407
rs7522860	cg01646665	ENSG00000160781.15	0.957545208783407
rs949464	cg01646665	ENSG00000160781.15	0.957545208783407
rs12128955	cg01646665	ENSG00000160781.15	0.957545208783407
rs6701440	cg01646665	ENSG00000160781.15	0.957545208783407
rs7542045	cg01646665	ENSG00000160781.15	0.957545208783407
rs9943105	cg01646665	ENSG00000160781.15	0.957545208783407
rs10908492	cg01646665	ENSG00000160781.15	0.957545208783407
rs1804999	cg01646665	ENSG00000160781.15	0.957545208783407
rs7512751	cg01646665	ENSG00000160781.15	0.957545208783407
rs7542993	cg01646665	ENSG00000160781.15	0.957545208783407
rs11264472	cg01646665	ENSG00000198952.8	0.954311122276001
rs2296374	cg01646665	ENSG00000198952.8	0.954311122276001
rs7522860	cg01646665	ENSG00000198952.8	0.954311122276001
rs949464	cg01646665	ENSG00000198952.8	0.954311122276001
rs12128955	cg01646665	ENSG00000198952.8	0.954311122276001
rs6701440	cg01646665	ENSG00000198952.8	0.954311122276001
rs7542045	cg01646665	ENSG00000198952.8	0.954311122276001
rs9943105	cg01646665	ENSG00000198952.8	0.954311122276001
rs55869333	cg15549821	ENSG00000104804.7	0.989794051099409
rs10408888	cg15549821	ENSG00000104804.7	0.989794051099409
rs73061614	cg15549821	ENSG00000104804.7	0.989794051099409
rs17272645	cg15549821	ENSG00000104804.7	0.989794051099409
rs16982311	cg15549821	ENSG00000104804.7	0.989794051099409
rs9979811	cg21832243	ENSG00000182670.13	0.90411331749395
rs9981136	cg21832243	ENSG00000182670.13	0.90411331749395
rs10154032	cg21832243	ENSG00000182670.13	0.90411331749395
rs10154036	cg21832243	ENSG00000182670.13	0.90411331749395
rs1015549	cg21832243	ENSG00000182670.13	0.90411331749395
rs1015551	cg21832243	ENSG00000182670.13	0.90411331749395
rs11088381	cg21832243	ENSG00000182670.13	0.90411331749395
rs1155785	cg21832243	ENSG00000182670.13	0.90411331749395
rs1155787	cg21832243	ENSG00000182670.13	0.90411331749395
rs13050757	cg21832243	ENSG00000182670.13	0.90411331749395
rs1543748	cg21832243	ENSG00000182670.13	0.90411331749395
rs1543749	cg21832243	ENSG00000182670.13	0.90411331749395
rs1543750	cg21832243	ENSG00000182670.13	0.90411331749395
rs2006941	cg21832243	ENSG00000182670.13	0.90411331749395
rs2040341	cg21832243	ENSG00000182670.13	0.90411331749395
rs2156076	cg21832243	ENSG00000182670.13	0.90411331749395
rs2251161	cg21832243	ENSG00000182670.13	0.90411331749395
rs2835575	cg21832243	ENSG00000182670.13	0.90411331749395
rs2835576	cg21832243	ENSG00000182670.13	0.90411331749395
rs2835577	cg21832243	ENSG00000182670.13	0.90411331749395
rs2835579	cg21832243	ENSG00000182670.13	0.90411331749395
rs2835584	cg21832243	ENSG00000182670.13	0.90411331749395
rs2835586	cg21832243	ENSG00000182670.13	0.90411331749395
rs2835587	cg21832243	ENSG00000182670.13	0.90411331749395
rs2835590	cg21832243	ENSG00000182670.13	0.90411331749395
rs2835592	cg21832243	ENSG00000182670.13	0.90411331749395
rs2835594	cg21832243	ENSG00000182670.13	0.90411331749395
rs2835597	cg21832243	ENSG00000182670.13	0.90411331749395
rs2835598	cg21832243	ENSG00000182670.13	0.90411331749395
rs2835600	cg21832243	ENSG00000182670.13	0.90411331749395
rs2835602	cg21832243	ENSG00000182670.13	0.90411331749395
rs34273703	cg21832243	ENSG00000182670.13	0.90411331749395
rs3787786	cg21832243	ENSG00000182670.13	0.90411331749395
rs3787787	cg21832243	ENSG00000182670.13	0.90411331749395
rs4817843	cg21832243	ENSG00000182670.13	0.90411331749395
rs4817844	cg21832243	ENSG00000182670.13	0.90411331749395
rs4817845	cg21832243	ENSG00000182670.13	0.90411331749395
rs60447195	cg21832243	ENSG00000182670.13	0.90411331749395
rs61701101	cg21832243	ENSG00000182670.13	0.90411331749395
rs62223589	cg21832243	ENSG00000182670.13	0.90411331749395
rs6517402	cg21832243	ENSG00000182670.13	0.90411331749395
rs7275582	cg21832243	ENSG00000182670.13	0.90411331749395
rs7276917	cg21832243	ENSG00000182670.13	0.90411331749395
rs7277150	cg21832243	ENSG00000182670.13	0.90411331749395
rs7278080	cg21832243	ENSG00000182670.13	0.90411331749395
rs9974286	cg21832243	ENSG00000182670.13	0.90411331749395
rs9975168	cg21832243	ENSG00000182670.13	0.90411331749395
rs9975361	cg21832243	ENSG00000182670.13	0.90411331749395
rs9977232	cg21832243	ENSG00000182670.13	0.90411331749395
rs9977602	cg21832243	ENSG00000182670.13	0.90411331749395
rs9981207	cg21832243	ENSG00000182670.13	0.90411331749395
rs9981479	cg21832243	ENSG00000182670.13	0.90411331749395
rs9984861	cg21832243	ENSG00000182670.13	0.90411331749395
rs9984911	cg21832243	ENSG00000182670.13	0.90411331749395
rs11701556	cg21832243	ENSG00000182670.13	0.90411331749395
rs11911508	cg21832243	ENSG00000182670.13	0.90411331749395
rs2835574	cg21832243	ENSG00000182670.13	0.90411331749395
rs2835578	cg21832243	ENSG00000182670.13	0.90411331749395
rs2835588	cg21832243	ENSG00000182670.13	0.90411331749395
rs2835589	cg21832243	ENSG00000182670.13	0.90411331749395
rs2835605	cg21832243	ENSG00000182670.13	0.90411331749395
rs3787782	cg21832243	ENSG00000182670.13	0.90411331749395
rs3787783	cg21832243	ENSG00000182670.13	0.90411331749395
rs4399800	cg21832243	ENSG00000182670.13	0.90411331749395
rs4572679	cg21832243	ENSG00000182670.13	0.90411331749395
rs4816560	cg21832243	ENSG00000182670.13	0.90411331749395
rs4817849	cg21832243	ENSG00000182670.13	0.90411331749395
rs59637309	cg21832243	ENSG00000182670.13	0.90411331749395
rs7277657	cg21832243	ENSG00000182670.13	0.90411331749395
rs7280371	cg21832243	ENSG00000182670.13	0.90411331749395
rs8127182	cg21832243	ENSG00000182670.13	0.90411331749395
rs8130846	cg21832243	ENSG00000182670.13	0.90411331749395
rs8131234	cg21832243	ENSG00000182670.13	0.90411331749395
rs9976621	cg21832243	ENSG00000182670.13	0.90411331749395
rs9981226	cg21832243	ENSG00000182670.13	0.90411331749395
rs9981706	cg21832243	ENSG00000182670.13	0.90411331749395
rs1155786	cg21832243	ENSG00000182670.13	0.90411331749395
rs2835599	cg21832243	ENSG00000182670.13	0.90411331749395
rs3787780	cg21832243	ENSG00000182670.13	0.90411331749395
rs3827191	cg21832243	ENSG00000182670.13	0.90411331749395
rs4411798	cg21832243	ENSG00000182670.13	0.90411331749395
rs9974374	cg21832243	ENSG00000182670.13	0.90411331749395
rs9977314	cg21832243	ENSG00000182670.13	0.90411331749395
rs2835595	cg21832243	ENSG00000182670.13	0.90411331749395
rs73200245	cg21832243	ENSG00000185808.13	0.989444356550893
rs7337	cg21832243	ENSG00000185808.13	0.989444356550893
rs738862	cg21832243	ENSG00000185808.13	0.989444356550893
rs738863	cg21832243	ENSG00000185808.13	0.989444356550893
rs143267835	cg04407303	ENSG00000101442.9	0.97279674793595
rs6124014	cg04407303	ENSG00000101442.9	0.97279674793595
rs62202464	cg04407303	ENSG00000101442.9	0.97279674793595
rs62202466	cg04407303	ENSG00000101442.9	0.97279674793595
rs62202467	cg04407303	ENSG00000101442.9	0.97279674793595
rs1535431	cg04407303	ENSG00000101442.9	0.97279674793595
rs16987583	cg04407303	ENSG00000101442.9	0.97279674793595
rs6124015	cg04407303	ENSG00000101442.9	0.97279674793595
rs6128906	cg04407303	ENSG00000101442.9	0.97279674793595
rs6128907	cg04407303	ENSG00000101442.9	0.97279674793595
rs6128913	cg04407303	ENSG00000101442.9	0.97279674793595
rs6128918	cg04407303	ENSG00000101442.9	0.97279674793595
rs6128947	cg04407303	ENSG00000101442.9	0.97279674793595
rs6128952	cg04407303	ENSG00000101442.9	0.97279674793595
rs6128959	cg04407303	ENSG00000101442.9	0.97279674793595
rs62202470	cg04407303	ENSG00000101442.9	0.97279674793595
rs62202471	cg04407303	ENSG00000101442.9	0.97279674793595
rs62202485	cg04407303	ENSG00000101442.9	0.97279674793595
rs3136447	cg03882686	ENSG00000149179.13	0.98634915840013
rs3136448	cg03882686	ENSG00000149179.13	0.98634915840013
rs17102355	cg05376185	ENSG00000159658.10	0.962033682054135
rs1933933	cg05376185	ENSG00000159658.10	0.962033682054135
rs59881815	cg05376185	ENSG00000159658.10	0.962033682054135
rs1139758	cg05376185	ENSG00000159658.10	0.962033682054135
rs3760671	cg03737367	ENSG00000161618.9	0.976205191197435
rs7252519	cg03737367	ENSG00000161618.9	0.976205191197435
rs7252986	cg03737367	ENSG00000161618.9	0.976205191197435
rs7253135	cg03737367	ENSG00000161618.9	0.976205191197435
rs2890072	cg06378142	ENSG00000126460.10	0.961420382975885
rs10421333	cg06378142	ENSG00000126460.10	0.961420382975885
rs2288921	cg06378142	ENSG00000126460.10	0.961420382975885
rs7251295	cg06378142	ENSG00000126460.10	0.961420382975885
rs10414643	cg06378142	ENSG00000126464.13	0.990139327525788
rs7251877	cg06378142	ENSG00000126464.13	0.990139327525788
rs10404887	cg06378142	ENSG00000126464.13	0.990139327525788
rs8113357	cg06378142	ENSG00000126464.13	0.990139327525788
rs11083979	cg06378142	ENSG00000126464.13	0.990139327525788
rs10406941	cg06378142	ENSG00000126464.13	0.990139327525788
rs2379088	cg06378142	ENSG00000126464.13	0.990139327525788
rs8106642	cg20641794	ENSG00000196235.13	0.991720404931374
rs17184549	cg11747594	ENSG00000181126.13	0.801916486617341
rs2747420	cg11747594	ENSG00000181126.13	0.801916486617341
rs114244933	cg11747594	ENSG00000181126.13	0.801916486617341
rs113678842	cg11747594	ENSG00000181126.13	0.801916486617341
rs140602854	cg11747594	ENSG00000181126.13	0.801916486617341
rs143128278	cg11747594	ENSG00000181126.13	0.801916486617341
rs29235	cg11747594	ENSG00000181126.13	0.801916486617341
rs74351841	cg11747594	ENSG00000181126.13	0.801916486617341
rs75468501	cg11747594	ENSG00000181126.13	0.801916486617341
rs77683053	cg11747594	ENSG00000181126.13	0.801916486617341
rs78540913	cg11747594	ENSG00000181126.13	0.801916486617341
rs78914362	cg11747594	ENSG00000181126.13	0.801916486617341
rs3116812	cg11747594	ENSG00000239257.1	0.992352585442598
rs12366	cg23355731	ENSG00000204792.2	0.986425422088978
rs6510137	cg02865302	ENSG00000269054.1	0.847511505364443
rs893180	cg02865302	ENSG00000269054.1	0.847511505364443
rs893181	cg02865302	ENSG00000269054.1	0.847511505364443
rs893182	cg02865302	ENSG00000269054.1	0.847511505364443
rs893183	cg02865302	ENSG00000269054.1	0.847511505364443
rs893184	cg02865302	ENSG00000269054.1	0.847511505364443
rs58509147	cg02865302	ENSG00000269054.1	0.847511505364443
rs112923015	cg02865302	ENSG00000269054.1	0.847511505364443
rs113909979	cg02865302	ENSG00000269054.1	0.847511505364443
rs60296671	cg02865302	ENSG00000269054.1	0.847511505364443
rs73572627	cg02865302	ENSG00000269054.1	0.847511505364443
rs139211863	cg02865302	ENSG00000269054.1	0.847511505364443
rs16988659	cg02865302	ENSG00000269054.1	0.847511505364443
rs45535435	cg02865302	ENSG00000269054.1	0.847511505364443
rs56066701	cg02865302	ENSG00000269054.1	0.847511505364443
rs56654816	cg02865302	ENSG00000269054.1	0.847511505364443
rs58807256	cg02865302	ENSG00000269054.1	0.847511505364443
rs59119314	cg02865302	ENSG00000269054.1	0.847511505364443
rs60245393	cg02865302	ENSG00000269054.1	0.847511505364443
rs60348321	cg02865302	ENSG00000269054.1	0.847511505364443
rs60818748	cg02865302	ENSG00000269054.1	0.847511505364443
rs73570691	cg02865302	ENSG00000269054.1	0.847511505364443
rs11678980	cg16506815	ENSG00000227403.1	0.991864580989772
rs3130671	cg24433124	ENSG00000137411.16	0.979357149791846
rs3130672	cg24433124	ENSG00000137411.16	0.979357149791846
rs13211218	cg24433124	ENSG00000204632.11	0.91334947905143
rs28780119	cg24433124	ENSG00000204632.11	0.91334947905143
rs9468832	cg24433124	ENSG00000204632.11	0.91334947905143
rs10947095	cg24433124	ENSG00000204632.11	0.91334947905143
rs11758688	cg24433124	ENSG00000204632.11	0.91334947905143
rs12527415	cg24433124	ENSG00000204632.11	0.91334947905143
rs12527745	cg24433124	ENSG00000204632.11	0.91334947905143
rs13196596	cg24433124	ENSG00000204632.11	0.91334947905143
rs13197105	cg24433124	ENSG00000204632.11	0.91334947905143
rs13201769	cg24433124	ENSG00000204632.11	0.91334947905143
rs13201901	cg24433124	ENSG00000204632.11	0.91334947905143
rs13206009	cg24433124	ENSG00000204632.11	0.91334947905143
rs13210146	cg24433124	ENSG00000204632.11	0.91334947905143
rs13213720	cg24433124	ENSG00000204632.11	0.91334947905143
rs16897899	cg24433124	ENSG00000204632.11	0.91334947905143
rs16897900	cg24433124	ENSG00000204632.11	0.91334947905143
rs28780115	cg24433124	ENSG00000204632.11	0.91334947905143
rs28780116	cg24433124	ENSG00000204632.11	0.91334947905143
rs28780117	cg24433124	ENSG00000204632.11	0.91334947905143
rs28780118	cg24433124	ENSG00000204632.11	0.91334947905143
rs4711228	cg24433124	ENSG00000204632.11	0.91334947905143
rs4711229	cg24433124	ENSG00000204632.11	0.91334947905143
rs4711230	cg24433124	ENSG00000204632.11	0.91334947905143
rs4713362	cg24433124	ENSG00000204632.11	0.91334947905143
rs4713365	cg24433124	ENSG00000204632.11	0.91334947905143
rs4713366	cg24433124	ENSG00000204632.11	0.91334947905143
rs4713367	cg24433124	ENSG00000204632.11	0.91334947905143
rs4713368	cg24433124	ENSG00000204632.11	0.91334947905143
rs6900029	cg24433124	ENSG00000204632.11	0.91334947905143
rs6920124	cg24433124	ENSG00000204632.11	0.91334947905143
rs9295914	cg24433124	ENSG00000204632.11	0.91334947905143
rs13207758	cg24433124	ENSG00000204632.11	0.91334947905143
rs28894083	cg24433124	ENSG00000204632.11	0.91334947905143
rs28894084	cg24433124	ENSG00000204632.11	0.91334947905143
rs28894085	cg24433124	ENSG00000204632.11	0.91334947905143
rs28894086	cg24433124	ENSG00000204632.11	0.91334947905143
rs4713360	cg24433124	ENSG00000204632.11	0.91334947905143
rs9295912	cg24433124	ENSG00000204632.11	0.91334947905143
rs9461629	cg24433124	ENSG00000204632.11	0.91334947905143
rs9461630	cg24433124	ENSG00000204632.11	0.91334947905143
rs9461631	cg24433124	ENSG00000204632.11	0.91334947905143
rs9468830	cg24433124	ENSG00000204632.11	0.91334947905143
rs3131042	cg24433124	ENSG00000243753.5	0.929522088936878
rs3131043	cg24433124	ENSG00000243753.5	0.929522088936878
rs3131046	cg24433124	ENSG00000243753.5	0.929522088936878
rs7740474	cg24433124	ENSG00000243753.5	0.929522088936878
rs28780119	cg24433124	ENSG00000243753.5	0.929522088936878
rs13211218	cg24433124	ENSG00000243753.5	0.929522088936878
rs10947095	cg24433124	ENSG00000243753.5	0.929522088936878
rs11758688	cg24433124	ENSG00000243753.5	0.929522088936878
rs12527415	cg24433124	ENSG00000243753.5	0.929522088936878
rs12527745	cg24433124	ENSG00000243753.5	0.929522088936878
rs13196596	cg24433124	ENSG00000243753.5	0.929522088936878
rs13197105	cg24433124	ENSG00000243753.5	0.929522088936878
rs13201769	cg24433124	ENSG00000243753.5	0.929522088936878
rs13201901	cg24433124	ENSG00000243753.5	0.929522088936878
rs13206009	cg24433124	ENSG00000243753.5	0.929522088936878
rs13210146	cg24433124	ENSG00000243753.5	0.929522088936878
rs13213720	cg24433124	ENSG00000243753.5	0.929522088936878
rs16897899	cg24433124	ENSG00000243753.5	0.929522088936878
rs16897900	cg24433124	ENSG00000243753.5	0.929522088936878
rs28780115	cg24433124	ENSG00000243753.5	0.929522088936878
rs28780116	cg24433124	ENSG00000243753.5	0.929522088936878
rs28780117	cg24433124	ENSG00000243753.5	0.929522088936878
rs28780118	cg24433124	ENSG00000243753.5	0.929522088936878
rs4711228	cg24433124	ENSG00000243753.5	0.929522088936878
rs4711229	cg24433124	ENSG00000243753.5	0.929522088936878
rs4711230	cg24433124	ENSG00000243753.5	0.929522088936878
rs4713362	cg24433124	ENSG00000243753.5	0.929522088936878
rs4713365	cg24433124	ENSG00000243753.5	0.929522088936878
rs4713366	cg24433124	ENSG00000243753.5	0.929522088936878
rs4713367	cg24433124	ENSG00000243753.5	0.929522088936878
rs4713368	cg24433124	ENSG00000243753.5	0.929522088936878
rs6900029	cg24433124	ENSG00000243753.5	0.929522088936878
rs6920124	cg24433124	ENSG00000243753.5	0.929522088936878
rs9295914	cg24433124	ENSG00000243753.5	0.929522088936878
rs9468832	cg24433124	ENSG00000243753.5	0.929522088936878
rs13207758	cg24433124	ENSG00000243753.5	0.929522088936878
rs28894083	cg24433124	ENSG00000243753.5	0.929522088936878
rs28894084	cg24433124	ENSG00000243753.5	0.929522088936878
rs28894085	cg24433124	ENSG00000243753.5	0.929522088936878
rs28894086	cg24433124	ENSG00000243753.5	0.929522088936878
rs4713360	cg24433124	ENSG00000243753.5	0.929522088936878
rs9295912	cg24433124	ENSG00000243753.5	0.929522088936878
rs9461629	cg24433124	ENSG00000243753.5	0.929522088936878
rs9461630	cg24433124	ENSG00000243753.5	0.929522088936878
rs9461631	cg24433124	ENSG00000243753.5	0.929522088936878
rs3131057	cg24433124	ENSG00000281831.1	0.960030108015008
rs3129981	cg24433124	ENSG00000281831.1	0.960030108015008
rs3130671	cg24433124	ENSG00000281831.1	0.960030108015008
rs7720626	cg13944838	ENSG00000050748.17	0.946691075324813
rs2224595	cg19216698	ENSG00000234155.1	0.974427194574784
rs1028639	cg19216698	ENSG00000234155.1	0.974427194574784
rs1322409	cg19216698	ENSG00000234155.1	0.974427194574784
rs4707194	cg19216698	ENSG00000234155.1	0.974427194574784
rs6908264	cg19216698	ENSG00000234155.1	0.974427194574784
rs7745109	cg19216698	ENSG00000234155.1	0.974427194574784
rs9450243	cg19216698	ENSG00000234155.1	0.974427194574784
rs9450248	cg19216698	ENSG00000234155.1	0.974427194574784
rs1322399	cg19216698	ENSG00000234155.1	0.974427194574784
rs1028638	cg19216698	ENSG00000234155.1	0.974427194574784
rs11758883	cg19216698	ENSG00000234155.1	0.974427194574784
rs10153315	cg19419581	ENSG00000184009.9	0.963576704037841
rs11657440	cg19419581	ENSG00000184009.9	0.963576704037841
rs10153315	cg19419581	ENSG00000186765.11	0.99200353556354
rs11657440	cg19419581	ENSG00000186765.11	0.99200353556354
rs11654454	cg19419581	ENSG00000186765.11	0.99200353556354
rs3934978	cg19419581	ENSG00000186765.11	0.99200353556354
rs7342974	cg19419581	ENSG00000186765.11	0.99200353556354
rs28365891	cg19419581	ENSG00000186765.11	0.99200353556354
rs4783621	cg05110241	ENSG00000072736.18	0.982183930001874
rs11075672	cg05110241	ENSG00000072736.18	0.982183930001874
rs11075673	cg05110241	ENSG00000072736.18	0.982183930001874
rs3785125	cg05110241	ENSG00000072736.18	0.982183930001874
rs3826166	cg05110241	ENSG00000072736.18	0.982183930001874
rs4783623	cg05110241	ENSG00000072736.18	0.982183930001874
rs1131933	cg05110241	ENSG00000072736.18	0.982183930001874
rs2863975	cg05110241	ENSG00000072736.18	0.982183930001874
rs2863973	cg05110241	ENSG00000102904.14	0.834530575962433
rs61593058	cg05110241	ENSG00000102904.14	0.834530575962433
rs1110572	cg05110241	ENSG00000102904.14	0.834530575962433
rs7197653	cg05110241	ENSG00000102904.14	0.834530575962433
rs56220628	cg05110241	ENSG00000102904.14	0.834530575962433
rs2279540	cg05110241	ENSG00000102904.14	0.834530575962433
rs3785127	cg05110241	ENSG00000102904.14	0.834530575962433
rs8059585	cg05110241	ENSG00000102904.14	0.834530575962433
rs73613999	cg05110241	ENSG00000102904.14	0.834530575962433
rs55968019	cg05110241	ENSG00000102904.14	0.834530575962433
rs111362836	cg05110241	ENSG00000102904.14	0.834530575962433
rs16957831	cg05110241	ENSG00000102904.14	0.834530575962433
rs4783621	cg05110241	ENSG00000132600.16	0.982197309529778
rs11075672	cg05110241	ENSG00000132600.16	0.982197309529778
rs3785125	cg05110241	ENSG00000132600.16	0.982197309529778
rs3826166	cg05110241	ENSG00000132600.16	0.982197309529778
rs4783623	cg05110241	ENSG00000132600.16	0.982197309529778
rs12761143	cg06930332	ENSG00000196072.11	0.901560325597278
rs12765052	cg06930332	ENSG00000196072.11	0.901560325597278
rs12762869	cg06930332	ENSG00000196072.11	0.901560325597278
rs12764727	cg06930332	ENSG00000196072.11	0.901560325597278
rs12768211	cg06930332	ENSG00000196072.11	0.901560325597278
rs12770784	cg06930332	ENSG00000196072.11	0.901560325597278
rs12771909	cg06930332	ENSG00000196072.11	0.901560325597278
rs12780177	cg06930332	ENSG00000196072.11	0.901560325597278
rs1318711	cg06930332	ENSG00000196072.11	0.901560325597278
rs144534303	cg06930332	ENSG00000196072.11	0.901560325597278
rs17112791	cg06930332	ENSG00000196072.11	0.901560325597278
rs17730369	cg06930332	ENSG00000196072.11	0.901560325597278
[truncated: 22,703 more rows]
